# Supplementary material for: RNA viruses, M satellites, chromosomal killer genes, and killer/nonkiller phenotypes in the 100-genomes S. cerevisiae strains
Source: G3 (Bethesda). 2023 Jul 27;13(10):jkad167. doi: 10.1093/g3journal/jkad167 (PMC10542562; doi:10.1093/g3journal/jkad167)
Supplement: jkad167_Supplementary_Data [file jkad167_supplementary_data.zip]

Archive with 17 entries (17 files):
- Figure_S1_G3-2023-404116.pdf
- Figure_S2_G3-2023-404116.pdf
- Figure_S3_G3-2023-404116.pdf
- Figure_S4_G3-2023-404116.pdf
- Figure_S5_G3-2023-404116.pdf
- Figure_S6_G3-2023-404116.pdf
- Figure_S7_G3-2023-404116.jpg
- Figure_S8_G3-2023-404116.jpg
- Supplemental_Material_Legends_G3-2023-404116.docx
- Table_S1_G3-2023-404116.xlsx
- Table_S2_G3-2023-404116.xlsx
- Table_S3_G3-2023-404116.xlsx
- Table_S4_G3-2023-404116.xlsx
- Table_S5_G3-2023-404116.xlsx
- Table_S6_G3-2023-404116.xlsx
- Table_S7_G3-2023-404116.xlsx
- Table_S8_G3-2023-404116.xlsx
