# Supplementary material for: RNA viruses, M satellites, chromosomal killer genes, and killer/nonkiller phenotypes in the 100-genomes S. cerevisiae strains
Source: G3 (Bethesda). 2023 Jul 27;13(10):jkad167. doi: 10.1093/g3journal/jkad167 (PMC10542562; doi:10.1093/g3journal/jkad167)
Supplement: jkad167_Supplementary_Data [file jkad167_supplementary_data.zip › Table_S1_G3-2023-404116.xlsx]

## Sheet: Original 100-genomes strains
strain	other/common strain name/isogenic with
YJM145	2N HO parent of and isogenic with 1N YJM789
YJM1077	isogenic with SK1
YJM1078
YJM1083
YJM1129
YJM1133
YJM1190
YJM1199
YJM1202
YJM1208
YJM1242
YJM1244
YJM1248
YJM1250
YJM1252
YJM1273
YJM1281	YPS163
YJM1290	2n derivative of and isogenic with Sigma 1278b
YJM1293	RM11
YJM1304
YJM1307
YJM1311
YJM1326
YJM1332
YJM1336
YJM1338
YJM1341
YJM1342
YJM1355
YJM1356
YJM1381
YJM1383
YJM1385
YJM1386
YJM1387
YJM1388
YJM1389
YJM1399
YJM1400
YJM1401
YJM1402
YJM1415
YJM1417
YJM1418
YJM1419
YJM1433
YJM1434
YJM1439
YJM1443
YJM1444
YJM1447
YJM1450
YJM1460
YJM1463
YJM1477
YJM1478
YJM1479
YJM1526
YJM1527
YJM1529	M22
YJM1549
YJM1552	2N derivative of and isogenic with S288c
YJM1573
YJM1574
YJM1592
YJM1615
YJM189
YJM193
YJM195
YJM244
YJM248
YJM270
YJM271
YJM320
YJM326
YJM428
YJM450
YJM451
YJM453
YJM456
YJM470
YJM541
YJM554
YJM555
YJM627	isogenic with Y55
YJM681
YJM682
YJM683
YJM689
YJM693
YJM969
YJM972
YJM975
YJM978
YJM981
YJM984
YJM987
YJM990
YJM993
YJM996

## Sheet: Virus cured strains (+paren (2)
Strain/genotype	No of independent isolates	Ploidy	L-A curing technique (see Material and Methods)
YJM145	3	2N	TYPE I = cured with pJD1223-NAT
YJM1834 (YJM145 L-A0 TYPE II)	1	2N	TYPE II = cured via deletions of MAK3 and MAK10 genes
YJM145 L-A0 (TYPE III)	4	2N	TYPE III = cured with pUG-amdSYM-mak10TR
YJM195	1	2N
YJM1830 (YJM195 L-A0 TYPE II)	1	2N
YJM320	1	2N
YJM1856 (YJM320 L-A0 TYPE I)	1	2N
YJM453	1	2N
YJM1857 (YJM453 L-A0 TYPE I)	1	2N
YJM541	1	2N
YJM1835 (YJM541 L-A0 TYPE II)	1	2N
YJM554	5	2N
YJM1836 (YJM554 L-A0 TYPE II)	1	2N
YJM554 L-A0 (TYPE III)	4	2N
YJM681	1	2N
YJM1858 (YJM681 L-A0 TYPE I)	1	2N
YJM975	1	2N
YJM1859 (YJM975 L-A0 TYPE I)	1	2N
YJM978	1	2N
YJM1860 (YJM978 L-A0 TYPE I)	1	2N
YJM993	1	2N
YJM1861 (YJM993 L-A0 TYPE I)	1	2N
YJM996	1	2N
YJM1862 (YJM996 L-A0 TYPE I)	1	2N
YJM1077	1	2N
YJM1863 (YJM1077 L-A0 TYPE I)	4	2N
YJM1133	1	2N
YJM1833 (YJM1133 L-A0 TYPE II)	1	2N
YJM1133 L-A0 (TYPE III)	5	2N
YJM1244	1	2N
YJM1864 (YJM1244 L-A0 TYPE II)	1	2N
YJM1290	5	2N
YJM1831 (YJM1290 L-A0 TYPE II)	1	2N
YJM1290 L-A0 (TYPE III)	4	2N
YJM1307	1	2N
YJM1837 (YJM1307 L-A0 TYPE II)	1	2N
YJM1326	5	2N
YJM1838 (YJM1326 L-A0 TYPE II)	1	2N
YJM1326 L-A0 (TYPE III)	3	2N
YJM1341	3	2N
YJM1865 (YJM1341 L-A0 TYPE I)	4	2N
YJM1341 L-A0 (TYPE III)	3	2N
YJM1387	1	2N
YJM1866 (YJM1387 L-A0 TYPE I)	1	2N
YJM1399	4	2N
YJM1839 (YJM1399 L-A0 TYPE II)	1	2N
YJM1399 L-A0 (TYPE III)	4	2N
YJM1401	1	2N
YJM1840 (L-A0 YJM1401 TYPE II)	1	2N
YJM1417	1	2N
YJM1842 (L-A0 YJM1417 TYPE II)	1	2N
YJM1847 (isogenic to YJM1419)	1	2N
YJM1848 (YJM1847 L-A0 TYPE I)	2	2N
YJM1847 L-A0 (TYPE III)	2	2N
YJM1479	1	2N
YJM1843 (YJM1479 L-A0 TYPE II)	1	2N
YJM1526	1	2N
YJM1867 (YJM1526 L-A0 TYPE I)	1	2N
YJM1527	1	2N
YJM1868 (YJM1527 L-A0 TYPE I)	1	2N
YJM1552	2	2N
YJM1841 (YJM1552 L-A0 TYPE II)	1	2N
YJM1552 L-A0 (TYPE III)	3	2N
YJM1574	1	2N
YJM1832 (YJM1574 L-A0 TYPE II)	1	2N
