# Supplementary material for: RNA viruses, M satellites, chromosomal killer genes, and killer/nonkiller phenotypes in the 100-genomes S. cerevisiae strains
Source: G3 (Bethesda). 2023 Jul 27;13(10):jkad167. doi: 10.1093/g3journal/jkad167 (PMC10542562; doi:10.1093/g3journal/jkad167)
Supplement: jkad167_Supplementary_Data [file jkad167_supplementary_data.zip › Table_S2_G3-2023-404116.xlsx]

## Sheet: Oligos
Name	Sequence(5'->3')	Comments	Reference
mak3-kanF	TTACAAGATAAAAAAGCCACTACTACAGAAAAGGCGTTGGGTCAGGACATCAGCTGAAGCTTCGTACGC	deletion of MAK3 using cassetteMX
mak3-kanR	AATATATATTTTATCATCATCGAGTGTTTTTCCTTTTATGTGGCCAGCCGTAGGCCACTAGTGGATCTG	deletion of MAK3 using cassetteMX
mak3-U	TCCGAACAACAACAGTACAC	left from MAK3 ATG forward primer
mak3-D	GGAAAAGCAGCCTTACGAGG	right from MAK3 stop reverse primer
mak10-kanF	TGTGCTAGTGTAGAGCAACTTTGATAATAGCTGGTACGTTTCCGAGAATGCAGCTGAAGCTTCGTACGC	deletion of MAK10 using cassetteMX
mak10-kanR	GGTATATAATGCTAAATATATTTTGTACAGTTAGGGTAAATTCCAGATTATAGGCCACTAGTGGATCTG	deletion of MAK10 using cassetteMX
mak10-U	ACAAAGGAACTCGGCACACC	left from MAK10 ATG forward primer
mak10-D	CGGCTTGTAGGTACAATCGC	right from MAK10 stop reverse primer
mak10TR-Nde-F	TACTCATATGGGATGAGCTAATTGAAAACG	used for construction pUG-amdSYM-mak10TR
mak10TR-Nde-R	TACTCATATGATTCAATATCATTTTGACTA	used for construction pUG-amdSYM-mak10TR
RW297	AACAGAACGCGGGTACAATC	detection of L-A	Proc Natl Acad Sci U S A. 2005 Jul 26;102(30):10575-80.
RW298	CGTTCTCCGAAATTTTTCCA	detection of L-A	Proc Natl Acad Sci U S A. 2005 Jul 26;102(30):10575-80.
LA-F2	TTGGACGTCGACGAAGTACG	detection of L-A
LA-R2	TCACACACCCAGTTCATCGC	detection of L-A
LA-F3	ATGCTGTTGCATCTCATGGG	detection of L-A
LA-R3	GCGTCTTGAACAGTAAGCGC	detection of L-A
LA-F4	CGAGTAATGGAAGCAGA	detection of L-A
LA-R4	GGCCAAAATGATGGATCATC	detection of L-A
LA-R5	GGATCATCTATTTCGTATGG	detection of L-A
LA-F6	TAGATGATCCATCATTTTGG	detection of L-A
LA-R6	GTTAGCATAGTATGAGACTG	detection of L-A
LA-F7	GCGATAGAAGAACAACTC	detection of L-A
LA-QF1	GCATATGAAATACCATACGA	detection of L-A
LA-QR1	GGCCAAAATGATGGATCATC	detection of L-A
RW301	AAGGGGGTTGGCGATTATAC	detection of L-BC	Proc Natl Acad Sci U S A. 2005 Jul 26;102(30):10575-80.
RW302	AAGCATGTCTCACCGCTCTT	detection of L-BC	Proc Natl Acad Sci U S A. 2005 Jul 26;102(30):10575-80.
LBC-F2	ACACTGTTTAGTGGCTGGCG	detection of L-BC
LBC-R2	TGCGTGAAGGTAGCAATCCC	detection of L-BC
LBC-F3	TGGTGACTTAGACATGGGCC	detection of L-BC
LBC-R3	AGCCTCAGGCAAAGAGAGGC	detection of L-BC
L-BC qF2	AGTGGCTGGCGATTAACAAC	Relative quantification of L-BC by real time PCR, using UBC6 as a reference gene
L-BC qR2	TCCCTGCAAAAACATCATCA
M1-F	ATTACTACCTCGTGAAGCGC	detection of M1
M1-R	TGATGGCCGGATGTAACTGC	detection of M1
M1-F2	AGTACGGACTGCGGCAAGC	detection of M1
M1-R2	AAAACTTGTCGTGTGTTCGGC	detection of M1
M2-F	TACCACCAGCCTGATGCAAG	detection of M2
M2-R	GTGTCCGCTTCTCCCCGAAC	detection of M2
M2-F2	GAGCTGACACTAGGTGAGCC	detection of M2
M2-R2	GGCAACTGCATTAGAATATCCCG	detection of M2
Mlus-F2_alt	GTGTTACCTTTGGCTGACGC	detection of Mlus
Mlus-R2_alt	TGGTTCCCTTCTAGCTGGCG	detection of Mlus
M-lus FW	GCTAAAACGAGTTGGTTGGGC	detection of Mlus
M-lus RV	ACAGGGCGTGTCCAGACTTTG	detection of Mlus
Mlus-F1	GGCACTGTCCTGCCTGTTATAG	detection of Mlus	Chang et.al, Molecular Ecology (2015) 24, 4312–4323
Mlus-R1	TTGCCACACGCCATCAGC	detection of Mlus	Chang et.al, Molecular Ecology (2015) 24, 4312–4323
Mlus-F2	GTTCTGGACTGTGTTTGC	detection of Mlus	Chang et.al, Molecular Ecology (2015) 24, 4312–4323
Mlus-R2	GTCCCATAATTACTTGGC	detection of Mlus	Chang et.al, Molecular Ecology (2015) 24, 4312–4323
Mlus-F3	GGATGATGGGAAATGTAG	detection of Mlus	Chang et.al, Molecular Ecology (2015) 24, 4312–4323
Mlus-R3	ACTAGAGCATGTGTAAGGTG	detection of Mlus	Chang et.al, Molecular Ecology (2015) 24, 4312–4323
M28-F	AATATGCACGGGGTATGCCG	detection of M28
M28-R	TTAGCTGATGCTGTCAGGCC	detection of M28
M28-F2	TTGTGGGTGAGAACTCAGGG	detection of M28
M28-R2	CAGGTACGTCCCCTAGGTGC	detection of M28
RW307	TGACGGTTCTGAAATCACCA	detection of 20S	Proc Natl Acad Sci U S A. 2005 Jul 26;102(30):10575-80.
RW308	TGTTACTGCGGAAGTGCTTG	detection of 20S	Proc Natl Acad Sci U S A. 2005 Jul 26;102(30):10575-80.
20S-F2	TCTGCCTCGGACCTCATCCC	detection of 20S
20S-R2	ATCCGATCTAACCGTGGCGC	detection of 20S
RW313	ATTGGAGGCGATCATAGACG	detection of 23S	Proc Natl Acad Sci U S A. 2005 Jul 26;102(30):10575-80.
RW314	TAAGGATTCCCTGACGAACG	detection of 23S	Proc Natl Acad Sci U S A. 2005 Jul 26;102(30):10575-80.
23S-F2	TGGTGAAAGCCATTTTGCGGGGC	detection of 23S
23S-R2	ATCCTTTCGGGTCGCCACCAAGC	detection of 23S
yJM189-khr1-del_for	GGTAGGACAATGTACTAAAACATGAAAGGCCACGGAAAAAAAAATCGATACAGCTGAAGCTTCGTACGCTGCAGG	Construction and verification of KHR deletion in YJM189
yJM189-khr1-del_rev	CCGTATATGATAATATATTGATAGTATGACTACTAGATGATAGACGATAGCGCATAGGCCACTAGTGGATC
yJM189-khr1-chk_for	TCGAAGACTCCTCTCAAGGAAAG
yJM189-khr1-chk_rev	CTAGAAGTTCTCCTCGAGGATCT
yJM189-khs1-del_for	GACACTTCTGGAACACTGTATCGTAATCCCAAATAATGTATGTAGAATAGCAGCTGAAGCTTCGTACGCTGCAGG	Construction and verification of KHS1 deletion in YJM189
yJM189-khs1-del_rev	TATTCGAGTTATTAATTTCGGGTCAGTCAATTCACCGACAGGCGTAAAGCCGCATAGGCCACTAGTGGATC
yJM189-khs1-chk_for	GCCTGGAGACCAAGAATGTCA
yJM189-khs1-chk_rev	CTCACAATTAGCGCGTATGTGG
kex1Δ-NATMX-For	AAAGAGTACCTTGGCTATAGAATACCGTAGAGATAAAGACCTGAATAGCAGCTGAAGCTTCGTACGCTGCAGG	Construction and verification of KEX1 deletion in YJM189
kex1Δ-NATMX-rev	CGAGGTATTATAACTATTTTTCTGTATTTTTTATATATTTTTATTTGCCAAGCGCATAGGCCACTAGTGGATC
kex1-upstr-chk_for_1	CAAGTTTTGTCACCAACAT
kex1-downstr-chk_rev_1	TGCGCGATTAATATAACCTACTAG
kex2Δ-HYGMX-For	TGTTTTTTGGCCTCGTCACATAATTATAAACTACTAACCCATTATCAGCAGCTGAAGCTTCGTACGCTGCAGG	Construction and verification of KEX2 deletion in YJM189
kex2Δ-HYGMX-rev	TATAAGAAAAAAATGCTATTTTGTAATTTGAAGCTTTCTGTACATATCGAACGCATAGGCCACTAGTGGATC
kex2-upstr-chk_for_1	CATCCCGTTTTGTAAAAGAGA
kex2-downstr-chk_rev_1	TATATCGGTTCGGAGTTTTCA
UBC6-qR	TCAGCGCGTATTCTGTCTTC	Quantification of UBC6 gene as a reference for qPCR
UBC6-qF	CGGCAAATACAGGTGATGAAAC
MAT	AGTCACATCAAGATCGTTTATGG	MAT locus	Huxley et.al., Trends Genet., 6 (1990), p. 236
HML	GCACGGAATATGGGACTACTTCG	Binds sequence in α-specific DNA between MATα and HMLα	Huxley et.al., Trends Genet., 6 (1990), p. 236
HMR	ACTCCACTTCAAGTAAGAGTTTG	Binds sequence in a-specific DNA between MATa and HMRa	Huxley et.al., Trends Genet., 6 (1990), p. 236

## Sheet: Plasmids
Plasmid	Description	Strain	Markers
pUG-amdSYM-mak10TR	Carries 734-bp internal fragment of S. cerevisiae MAK10 gene	E.coli DH5α	Amp, NAT	https://www.addgene.org/80763/
pESC-NAT-LACap	Expresses truncated L-A capsid for curing satellite virus	E.coli DH5α	Amp, NAT	https://www.addgene.org/75433/
pJD1223-NAT	Expresses L-A cDNA for curing L-A	E.coli DH5α	Amp, NAT
pHS3	Expresses HO endonuclease	E.coli DH5α	Amp, NAT	https://www.addgene.org/81038/
