# Supplementary material for: RNA viruses, M satellites, chromosomal killer genes, and killer/nonkiller phenotypes in the 100-genomes S. cerevisiae strains
Source: G3 (Bethesda). 2023 Jul 27;13(10):jkad167. doi: 10.1093/g3journal/jkad167 (PMC10542562; doi:10.1093/g3journal/jkad167)
Supplement: jkad167_Supplementary_Data [file jkad167_supplementary_data.zip › Table_S3_G3-2023-404116.xlsx]

## Sheet: virus - gel and PCR
Strain	Gel band(s) (kb)	L-A (PCR)*	L-BC (PCR)*	L-BC levels**	M1 (PCR)*	M2 (PCR)*	M28 (PCR)*	Mlus (PCR)*	20S (PCR)*	23S (PCR)*		Primers pairs used to detect viruses (see Table S2):
YJM145	5, 2.5	1,1,1,1,1,1,1	0,1,1	hi	0,0	0,0	0,0	1,1,1,1,1	1,0	0,0		L-A primers pairs (in the same order as in the table): RW297/RW298, LA-F2/LA-R2, LA-F3/LA-R3, LA-F4/LA-R4, LA-F4/LA-R5, LA-F6/LA-R6, LA-QF1/LA-QR1
YJM189	0	0,0,0,0,0,0,0	0,1,0	lo	0,0	0,0	0,0	0,0,0,0,0	0,0	1,0		L-BC primers pairs (in the same order as in the table): RW301/RW302, LBC-F2/LBC-R2, LBC-F3/LBC-R3
YJM193	5	0,0,0,0,0,0,0	1,1,1	hi	0,0	0,0	0,0	0,0,0,0,0	0,0	0,0		M1 primers pairs (in the same order as in the table): M1-F/M1-R, M1-F2/M1-R2
YJM195	5, 3	0,0,0,1,1,1,1	1,0,1	hi	0,0	0,0	1,0	0,0,0,0,0	0,0	0,0		M2 primers pairs (in the same order as in the table): M2-F/M2-R, M2-F2/M2-R2
YJM244	0	0,0,0,0,0,0,0	0,1,0	lo	0,0	0,0	0,0	0,0,0,0,0	0,0	0,0		M28 primers pairs (in the same order as in the table): M28-F/M28-R, M28-F2/M28-R2
YJM248	0	0,0,0,0,0,0,0	0,1,0	lo	0,0	0,0	0,0	0,0,0,0,0	0,0	0,0		Mlus primers pairs (in the same order as in the table): M-lus FW/M-lus RV, Mlus-F1/Mlus-R1, Mlus-F2/Mlus-R2, Mlus-F2_alt/Mlus-R2_alt, Mlus-F3/Mlus-R3
YJM270	0	0,0,0,0,0,0,0	0,1,0	lo	0,0	0,0	0,0	0,0,0,0,0	0,0	0,0		20S primers pairs (in the same order as in the table): RW307/RW308, 20S-F2/20S-R2
YJM271	0	0,0,0,0,0,0,0	0,1,0	lo	0,0	0,0	0,0	0,0,0,0,0	0,0	0,0		23S primers pairs (in the same order as in the table): RW313/RW314, 23S-F2/23S-R2
YJM320	5, 2.5	0,0,0,1,1,0,1	0,1,1	hi	0,0	0,0	0,0	1,1,1,1,1	1,1	0,1
YJM326	5	0,0,0,0,0,0,0	0,1,1	hi	0,0	0,0	0,0	0,0,0,0,0	0,0	0,0		* "1" indicates presence of PCR product, "0" indicate absence of PCR product.
YJM428	5	0,0,0,0,0,0,0	0,1,1	hi	0,0	0,0	0,0	0,0,0,0,0	1,0	0,0		** Low ("lo") level of L-BC: positive detection of L-BC by PCR but absence of visual L-BC band detected by agarose gel electrophoresis of total RNA/DNA extracted either from original YJM strains (if L-A-) or corresponding L-A-cured derivatives.
YJM450	5	0,0,0,0,0,0,0	1,1,1	hi	0,0	0,0	0,0	0,0,0,0,0	0,0	0,0		High ("hi") level of L-BC: positive detection of L-BC by PCR and presence of visual L-BC band detected by agarose gel electrophoresis of total RNA/DNA extracted either from original YJM strains (if L-A-) or corresponding L-A-cured derivatives.
YJM451	0	0,0,0,0,0,0,0	0,1,0	lo	0,0	0,0	0,0	0,0,0,0,0	0,0	0,0
YJM453	5, 1.75	0,0,0,1,1,1,1	0,1,1	hi	0,0	1,1	0,0	0,0,0,0,0	0,0	0,0
YJM456	5	0,0,0,0,0,0,0	1,1,1	hi	0,0	0,0	0,0	0,0,0,0,0	1,1	0,0
YJM470	0	0,0,0,0,0,0,0	0,1,0	lo	0,0	0,0	0,0	0,0,0,0,0	0,0	0,0
YJM541	5	0,0,0,1,1,1,1	0,1,1	hi	0,0	0,0	0,0	0,0,0,0,0	1,1	0,1
YJM554	5	0,0,0,1,1,1,1	0,1,1	hi	0,0	0,0	0,0	0,0,0,0,0	1,1	1,1
YJM555	5	0,0,0,0,0,0,0	1,1,1	hi	0,0	0,0	0,0	0,0,0,0,0	1,1	0,0
YJM627	0	0,0,0,0,0,0,0	0,1,0	lo	0,0	0,0	0,0	0,0,0,0,0	0,0	0,0
YJM681	5, 2.5	0,0,0,1,0,0,1	1,1,1	hi	0,0	0,0	0,0	0,0,0,0,0	1,1	1,1
YJM682	5	0,0,0,0,0,0,0	0,1,1	hi	0,0	0,0	0,0	0,0,0,0,0	1,0	0,1
YJM683	5	0,0,0,0,0,0,0	0,1,1	hi	0,0	0,0	0,0	0,0,0,0,0	1,0	0,1
YJM689	5	0,0,0,0,0,0,0	0,1,1	hi	0,0	0,0	0,0	0,0,0,0,0	0,0	0,0
YJM693	0	0,0,0,0,0,0,0	0,1,0	lo	0,0	0,0	0,0	0,0,0,0,0	0,0	0,0
YJM969	0	0,0,0,0,0,0,0	0,1,0	lo	0,0	0,0	0,0	0,0,0,0,0	0,0	0,0
YJM972	0	0,0,0,0,0,0,0	0,1,0	lo	0,0	0,0	0,0	0,0,0,0,0	0,0	0,0
YJM975	5, 2.5	0,0,0,0,0,1,1	0,0,1	lo	0,0	0,0	0,0	1,1,1,1,1	0,0	0,0
YJM978	5, 2.5	0,0,0,1,1,1,1	0,0,1	lo	0,0	0,0	0,0	1,1,1,1,1	1,1	0,0
YJM981	0	0,0,0,0,0,0,0	0,1,0	lo	0,0	0,0	0,0	0,0,0,0,0	0,0	0,0
YJM984	0	0,0,0,0,0,0,0	0,1,0	lo	0,0	0,0	0,0	0,0,0,0,0	0,0	0,0
YJM987	0	0,0,0,0,0,0,0	0,1,0	lo	0,0	0,0	0,0	0,0,0,0,0	0,0	0,0
YJM990	0	0,0,0,0,0,0,0	0,1,0	lo	0,0	0,0	0,0	0,0,0,0,0	0,0	0,0
YJM993	5, 2.5	0,0,0,1,1,0,1	0,1,1	lo	0,0	0,0	0,0	1,1,1,1,1	0,0	0,0
YJM996	5	0,0,0,1,1,1,1	1,1,1	lo	0,0	0,0	0,0	0,0,0,0,0	0,0	0,0
YJM1077	5	1,1,1,1,1,1,1	1,1,1	hi	1,1	0,0	0,0	0,0,0,0,0	0,0	0,0
YJM1078	0	0,0,0,0,0,0,0	0,1,0	lo	0,0	0,0	0,0	0,0,0,0,0	0,0	0,0
YJM1083	0	0,0,0,0,0,0,0	1,1,1	lo	0,0	0,0	0,0	0,0,0,0,0	0,0	0,0
YJM1129	5	0,0,0,0,0,0,0	1,1,1	hi	0,0	0,0	0,0	0,0,0,0,0	0,0	0,0
YJM1133	5, 2.5	1,1,1,1,1,1,1	0,1,1	hi	0,0	0,0	0,0	1,1,1,1,1	1,0	1,1
YJM1190	0	0,0,0,0,0,0,0	0,1,0	lo	0,0	0,0	0,0	0,0,0,0,0	0,0	0,0
YJM1199	5, 3	0,0,0,0,0,0,0	0,1,1	hi	0,0	0,0	0,0	0,0,0,0,0	1,0	0,1
YJM1202	5	0,0,0,0,0,0,0	0,1,1	hi	0,0	0,0	0,0	0,0,0,0,0	0,0	0,1
YJM1208	5	0,0,0,0,0,0,0	1,0,1	hi	0,0	0,0	0,0	0,0,0,0,0	0,0	0,0
YJM1242	0	0,0,0,0,0,0,0	0,1,0	lo	0,0	0,0	0,0	0,0,0,0,0	0,0	0,0
YJM1244	5	0,0,0,1,1,0,1	1,0,1	hi	0,0	0,0	0,0	0,0,0,0,0	1,1	0,0
YJM1248	0	0,0,0,0,0,0,0	0,1,0	hi	0,0	0,0	0,0	0,0,0,0,0	0,0	0,0
YJM1250	5	0,0,0,0,0,0,0	1,1,1	lo	0,0	0,0	0,0	0,0,0,0,0	0,0	0,0
YJM1252	0	0,0,0,0,0,0,0	0,1,0	lo	0,0	0,0	0,0	0,0,0,0,0	0,0	0,0
YJM1273	0	0,0,0,0,0,0,0	0,1,0	lo	0,0	0,0	0,0	0,0,0,0,0	0,0	0,0
YJM1281	0	0,0,0,0,0,0,0	0,1,0	lo	0,0	0,0	0,0	0,0,0,0,0	0,0	0,0
YJM1290	5	1,1,1,1,1,1,1	1,1,1	hi	1,1	0,0	0,0	0,0,0,0,0	0,0	0,0
YJM1293	0	0,0,0,0,0,0,0	0,1,0	hi	0,0	0,0	0,0	0,0,0,0,0	0,0	0,0
YJM1304	5	0,0,0,0,0,0,0	1,0,1	hi	0,0	0,0	0,0	0,0,0,0,0	1,1	0,1
YJM1307	5, 2.5	1,1,1,1,1,1,1	1,1,1	hi	1,1	0,0	0,0	0,0,0,0,0	1,1	0,0
YJM1311	0	0,0,0,0,0,0,0	0,1,0	lo	0,0	0,0	0,0	0,0,0,0,0	0,0	0,0
YJM1326	5	0,0,0,1,1,1,1	1,1,1	hi	0,0	0,0	0,0	0,0,0,0,0	1,1	0,1
YJM1332	0	0,0,0,0,0,0,0	0,1,0	hi	0,0	0,0	0,0	0,0,0,0,0	0,0	0,0
YJM1336	0	0,0,0,0,0,0,0	0,1,0	lo	0,0	0,0	0,0	0,0,0,0,0	0,0	0,0
YJM1338	0	0,0,0,0,0,0,0	1,1,1	hi	0,0	0,0	0,0	0,0,0,0,0	0,0	0,0
YJM1341	5	0,0,0,1,1,1,1	1,0,1	hi	0,0	1,1	0,0	0,0,0,0,0	0,0	0,0
YJM1342	0	0,0,0,0,0,0,0	0,1,0	hi	0,0	0,0	0,0	0,0,0,0,0	0,0	0,0
YJM1355	0	0,0,0,0,0,0,0	0,1,0	lo	0,0	0,0	0,0	0,0,0,0,0	0,0	0,0
YJM1356	0	0,0,0,0,0,0,0	0,1,0	hi	0,0	0,0	0,0	0,0,0,0,0	1,1	0,0
YJM1381	0	0,0,0,0,0,0,0	0,1,0	hi	0,0	0,0	0,0	0,0,0,0,0	0,0	0,0
YJM1383	0	0,0,0,0,0,0,0	0,1,0	hi	0,0	0,0	0,0	0,0,0,0,0	0,0	0,0
YJM1385	5	0,0,0,0,0,0,0	1,0,1	hi	0,0	0,0	0,0	0,0,0,0,0	0,0	0,0
YJM1386	0	0,0,0,0,0,0,0	0,0.0	lo	0,0	0,0	0,0	0,0,0,0,0	0,0	0,0
YJM1387	5	1,1,1,1,1,1,1	1,1,1	lo	1,1	0,0	0,0	0,0,0,0,0	1,1	1,1
YJM1388	0	0,0,0,0,0,0,0	0,1,0	lo	0,0	0,0	0,0	0,0,0,0,0	0,0	0,0
YJM1389	0	0,0,0,0,0,0,0	0,1,0	lo	0,0	0,0	0,0	0,0,0,0,0	1,1	0,0
YJM1399	5	0,0,0,1,1,1,1	1,1,1	lo	0,0	0,0	0,0	0,0,0,0,0	0,0	0,0
YJM1400	0	0,0,0,0,0,0,0	0,1,1	lo	0,0	0,0	0,0	0,0,0,0,0	0,0	0,0
YJM1401	5	0,0,0,1,1,1,1	1,1,1	lo	0,0	0,0	0,0	0,0,0,0,0	0,0	0,0
YJM1402	0	0,0,0,0,0,0,0	0,1,0	lo	0,0	0,0	0,0	0,0,0,0,0	0,0	0,0
YJM1415	0	0,0,0,0,0,0,0	0,1,1	lo	0,0	0,0	0,0	0,0,0,0,0	1,1	0,0
YJM1417	5	0,0,0,1,1,0,1	1,1,1	lo	0,0	0,0	0,0	0,0,0,0,0	1,1	0,0
YJM1418	0	0,0,0,0,0,0,0	0,1,0	lo	0,0	0,0	0,0	0,0,0,0,0	0,0	0,0
YJM1419	5	1,1,1,1,1,1,1	1,1,1	hi	1,1	0,0	0,0	0,0,0,0,0	0,0	0,0
YJM1433	0	0,0,0,0,0,0,0	0,1,0	lo	0,0	0,0	0,0	0,0,0,0,0	0,0	0,0
YJM1434	0	0,0,0,0,0,0,0	0,1,0	lo	0,0	0,0	0,0	0,0,0,0,0	0,0	0,0
YJM1439	0	0,0,0,0,0,0,0	0,1,0	hi	0,0	0,0	0,0	0,0,0,0,0	0,0	0,0
YJM1443	0	0,0,0,0,0,0,0	0,1,0	hi	0,0	0,0	0,0	0,0,0,0,0	0,0	0,0
YJM1444	0	0,0,0,0,0,0,0	0,1,0	lo	0,0	0,0	0,0	0,0,0,0,0	1,1	0,0
YJM1447	0	0,0,0,0,0,0,0	0,1,0	hi	0,0	0,0	0,0	0,0,0,0,0	0,0	0,0
YJM1450	0	0,0,0,0,0,0,0	0,1,0	hi	0,0	0,0	0,0	0,0,0,0,0	0,0	0,0
YJM1460	0	0,0,0,0,0,0,0	0,1,0	hi	0,0	0,0	0,0	0,0,0,0,0	0,1	0,0
YJM1463	5	1,1,1,1,1,1,1	0,1,0	lo	0,0	0,0	0,0	0,0,0,0,0	0,0	0,0
YJM1477	0	0,0,0,0,0,0,0	0,1,0	hi	0,0	0,0	0,0	0,0,0,0,0	0,0	0,0
YJM1478	0	0,0,0,0,0,0,0	0,1,0	hi	0,0	0,0	0,0	0,0,0,0,0	0,0	0,0
YJM1479	5	0,0,0,0,0,0,1	1,1,0	lo	0,0	0,0	0,0	0,0,0,0,0	0,0	0,0
YJM1526	5, 2	0,0,0,1,1,0,1	0,0,1	lo	0,0	0,0	0,0	1,1,1,1,1	1,1	0,1
YJM1527	5	0,0,0,1,1,0,1	1,1,1	lo	0,0	0,0	0,0	0,0,0,0,0	0,1	0,0
YJM1529	5	0,0,0,1,1,1,1	1,1,1	lo	0,0	0,0	0,0	0,0,0,0,0	0,0	0,0
YJM1549	0	0,0,0,0,0,0,0	0,1,0	hi	0,0	0,0	0,0	0,0,0,0,0	0,0	0,0
YJM1552	5	1,1,1,1,1,1,1	1,1,1	hi	0,0	0,0	0,0	0,0,0,0,0	0,0	0,0
YJM1573	0	0,0,0,0,0,0,0	0,1,0	hi	0,0	0,0	0,0	0,0,0,0,0	0,0	0,0
YJM1574	5	0,0,0,1,1,1,1	1,1,1	hi	0,0	1,1	0,0	0,0,0,0,0	0,0	0,0
YJM1592	0	0,0,0,0,0,0,0	0,1,0	lo	0,0	0,0	0,0	0,0,0,0,0	0,0	0,0
YJM1615	5	0,0,0,0,0,0,0	1,0,1	hi	0,0	0,0	0,0	0,0,0,0,0	0,0	0,0

## Sheet: L-BC level & PCR genotype
L-BC low abundance strains*			L-BC high abundance strains*
Strain	L-BC (PCR)**		Strain	L-BC (PCR)**			*Low ("lo") level of L-BC: positive detection of L-BC by PCR but absence of visual L-BC band detected by agarose gel electrophoresis of total RNA/DNA extracted either from original YJM strains (if L-A-) or corresponding L-A-cured derivatives.
YJM975	0,0,1		YJM1526	0,0,1			High ("hi") level of L-BC: positive detection of L-BC by PCR and presence of visual L-BC band detected by agarose gel electrophoresis of total RNA/DNA extracted either from original YJM strains (if L-A-) or corresponding L-A-cured derivatives.
YJM978	0,0,1		YJM145	0,1,1			Because YJM 1463 and YJM1529 could not be cured of L-A, for these strains, L-BC levels were determined by RT-qPCR, as described in Methods.
YJM1463	0,1,0		YJM320	0,1,1
YJM189	0,1,0		YJM326	0,1,1			**The same primers as in "virus - gel and PCR" Sheet.
YJM244	0,1,0		YJM428	0,1,1			"1" indicates presence of PCR product, "0" indicate absence of PCR product.
YJM248	0,1,0		YJM453	0,1,1
YJM270	0,1,0		YJM541	0,1,1
YJM271	0,1,0		YJM554	0,1,1
YJM451	0,1,0		YJM682	0,1,1			Summary:
YJM470	0,1,0		YJM683	0,1,1					Low abundance	High abundance
YJM627	0,1,0		YJM689	0,1,1				L-BC-positive by only 1st primer pair	0	0
YJM693	0,1,0		YJM1133	0,1,1				L-BC-positive by only 2nd primer pair	49	0
YJM969	0,1,0		YJM1199	0,1,1				L-BC-positive by only 3rd primer pair	2	1
YJM972	0,1,0		YJM1202	0,1,1				L-BC-positive by only 1st and 2nd primer pair	1	0
YJM981	0,1,0		YJM195	1,0,1				L-BC-positive by only 1st and 3rd primer pair	2	5
YJM984	0,1,0		YJM1208	1,0,1				L-BC-positive by only 2nd and 3rd primer pair	3	13
YJM987	0,1,0		YJM1304	1,0,1				L-BC-positive by all primer pairs	10	14
YJM990	0,1,0		YJM1385	1,0,1
YJM1078	0,1,0		YJM1615	1,0,1				Total strains L-BC-positive by single primers pair	51	1
YJM1190	0,1,0		YJM193	1,1,1				Total strains L-BC-positive by 2 primers pairs	6	18
YJM1242	0,1,0		YJM450	1,1,1				Total strains L-BC-positive by 3 primers pairs	10	14
YJM1248	0,1,0		YJM456	1,1,1				Total strains	67	33
YJM1252	0,1,0		YJM555	1,1,1
YJM1273	0,1,0		YJM681	1,1,1
YJM1281	0,1,0		YJM1077	1,1,1
YJM1293	0,1,0		YJM1129	1,1,1
YJM1311	0,1,0		YJM1250	1,1,1
YJM1332	0,1,0		YJM1290	1,1,1
YJM1336	0,1,0		YJM1387	1,1,1
YJM1342	0,1,0		YJM1419	1,1,1
YJM1355	0,1,0		YJM1529	1,1,1
YJM1356	0,1,0		YJM1552	1,1,1
YJM1381	0,1,0		YJM1574	1,1,1
YJM1383	0,1,0
YJM1386	1,1,1
YJM1388	0,1,0
YJM1389	0,1,0
YJM1402	0,1,0
YJM1418	0,1,0
YJM1433	0,1,0
YJM1434	0,1,0
YJM1439	0,1,0
YJM1443	0,1,0
YJM1444	0,1,0
YJM1447	0,1,0
YJM1450	0,1,0
YJM1460	0,1,0
YJM1477	0,1,0
YJM1478	0,1,0
YJM1549	0,1,0
YJM1573	0,1,0
YJM1592	0,1,0
YJM993	0,1,1
YJM1400	0,1,1
YJM1415	0,1,1
YJM1244	1,0,1
YJM1341	1,0,1
YJM1479	1,1,0
YJM996	1,1,1
YJM1307	1,1,1
YJM1326	1,1,1
YJM1399	1,1,1
YJM1401	1,1,1
YJM1417	1,1,1
YJM1527	1,1,1
YJM1083	1,1,1
YJM1338	1,1,1
