# Supplementary material for: RNA viruses, M satellites, chromosomal killer genes, and killer/nonkiller phenotypes in the 100-genomes S. cerevisiae strains
Source: G3 (Bethesda). 2023 Jul 27;13(10):jkad167. doi: 10.1093/g3journal/jkad167 (PMC10542562; doi:10.1093/g3journal/jkad167)
Supplement: jkad167_Supplementary_Data [file jkad167_supplementary_data.zip › Table_S4_G3-2023-404116.xlsx]

## Sheet: L-A vs L-BC abundance
L-A presence vs L-BC abundance
	L-BC (lo)	L-BC(hi)
L-A-0	53	17
L-A+	14	16
Test	Fisher's exact test
P value	0.0098
P value summary	**
One- or two-sided	Two-sided
Statistically significant (P < 0.05)?	Yes

## Sheet: M vs L-BC abundance
M-presence vs L-BC abundance
	L-BC low	L-BC high
L-A+M0	10	9
L-A+M+*	5	12
* including strains where M is seen by PCR, gel and where identity of extra band isn't known (195.681, total 17)
Test	Fisher's exact test
P value	0.1922
P value summary	ns
One- or two-sided	Two-sided
Statistically significant (P < 0.05)?	No

## Sheet: L-BC abundance v 20S, 23S
20S-presence vs L-BC abundance
	L-BC low	L-BC high
20S absent	56	18
20S present	11	15
Test	Fisher's exact test
P value	0.0032
P value summary	**
One- or two-sided	Two-sided
Statistically significant (P < 0.05)?	Yes
23S-presence vs L-BC abundance
	L-BC low	L-BC high
23S absent	65	21
23S present	2	12
Test	Fisher's exact test
P value	<0.0001
P value summary	****
One- or two-sided	Two-sided
Statistically significant (P < 0.05)?	Yes

## Sheet: L-A abundance v20S,23S
20S-presence vs L-A abundance
	L-A0	L-A+
20S absent	58	16
20S present	12	14
Test	Fisher's exact test
P value	0.0053
P value summary	**
One- or two-sided	Two-sided
Statistically significant (P < 0.05)?	Yes
23S-presence vs L-A abundance
	L-A0	L-A+
23S absent	65	21
23S present	5	9
Test	Fisher's exact test
P value	0.0046
P value summary	**
One- or two-sided	Two-sided
Statistically significant (P < 0.05)?	Yes

## Sheet: 20S v 23S
20S vs 23S
	23S present	23S absent
20S present	13	13
20S absent	1	73
Test	Fisher's exact test
P value	<0.0001
P value summary	****
One- or two-sided	Two-sided
Statistically significant (P < 0.05)?	Yes

## Sheet: L-A, L-BC v 20+23S
L-BC abundance vs 20/23S presence absence
	20S and/or 23S present	20S and 23S absent
L-BC (low)	12	55
L-BC high	16	17
Test	Fisher's exact test
P value	0.0021
P value summary	**
One- or two-sided	Two-sided
Statistically significant (P < 0.05)?	Yes
L-A abundance vs 20/23S presence absence
	20S and/or 23S present	20S and 23S absent
L-A+	14	16
L-A0	14	56
Test	Fisher's exact test
P value	0.0138
P value summary	*
One- or two-sided	Two-sided
Statistically significant (P < 0.05)?	Yes

## Sheet: L-BC abundance v genotype
L-BC abundance vs genotype
Genotype	L-BC (lo)	L-BC(hi)
Genotype2 (0,1,0)	49	0
Genotype6 (0,1,1)	3	13
Genotype7 (1,1,1)	10	14
Chi-square, df	49.86, 2
P value	<0.0001
P value summary	****
Statistically significant (P < 0.05)?	Yes

## Sheet: M v 20S,23S
M vs 20S
	20S present	20S absent
LA+M0	8	13
LA+M+	6	3
Test	Fisher's exact test
P value	0.236
P value summary	ns
Statistically significant (P < 0.05)?	No
M vs 23S
	23S present	23S absent
LA+M0	5	17
LA+M+	3	5
Test	Fisher's exact test
P value	0.6431
P value summary	ns
One- or two-sided	Two-sided
Statistically significant (P < 0.05)?	No

## Sheet: Population v viruses
Population vs virus associations
	mosaic	wine/European				mosaic	wine/European
LA+	15	13			20S present	17	7
LA0	31	28			20S absent	29	34
					Test	Fisher's exact test
Test	Fisher's exact test				P value	0.0543
P value	>0.9999				P value summary	ns
P value summary	ns				One- or two-sided	Two-sided
One- or two-sided	Two-sided				Statistically significant (P < 0.05)?	No
Statistically significant (P < 0.05)?	No
	mosaic	wine/European				mosaic	wine/European
L-BC (lo)	23	33			23S present	11	3
L-BC (hi)	23	8			23S absent	35	38
Test	Fisher's exact test				Test	Fisher's exact test
P value	0.0037				P value	0.0435
P value summary	**				P value summary	*
One- or two-sided	Two-sided				One- or two-sided	Two-sided
Statistically significant (P < 0.05)?	Yes				Statistically significant (P < 0.05)?	Yes
	mosaic	wine/European
LA+M0	40	33
LA+M+	6	8
Test	Fisher's exact test
P value	0.5606
P value summary	ns
One- or two-sided	Two-sided
Statistically significant (P < 0.05)?	No

## Sheet: Origin v viruses
Environmental origin vs virus associations
	Clinical	Non-clinical				Clinical	Non-clinical
LA+	14	16			20S present	17	9
LA0	29	41			20S absent	26	48
Test	Fisher's exact test				Test	Fisher's exact test
P value	0.664				P value	0.0109
P value summary	ns				P value summary	*
One- or two-sided	Two-sided				One- or two-sided	Two-sided
Statistically significant (P < 0.05)?	No				Statistically significant (P < 0.05)?	Yes
	Clinical	Non-clinical				Clinical	Non-clinical
L-BC (lo)	22	45			23S present	12	2
L-BC (hi)	21	12			23S absent	31	55
Test	Fisher's exact test				Test	Fisher's exact test
P value	0.005				P value	0.0008
P value summary	**				P value summary	***
One- or two-sided	Two-sided				One- or two-sided	Two-sided
Statistically significant (P < 0.05)?	Yes				Statistically significant (P < 0.05)?	Yes
	Clinical	Non-clinical
LA+M0	35	51
LA+M+	8	6
Test	Fisher's exact test
P value	0.2626
P value summary	ns
One- or two-sided	Two-sided
Statistically significant (P < 0.05)?	No

[truncated: 5 more sheets: 2micron, SCE1, COX1 introns, list of phenotypes, Sheet1]
