# Supplementary material for: RNA viruses, M satellites, chromosomal killer genes, and killer/nonkiller phenotypes in the 100-genomes S. cerevisiae strains
Source: G3 (Bethesda). 2023 Jul 27;13(10):jkad167. doi: 10.1093/g3journal/jkad167 (PMC10542562; doi:10.1093/g3journal/jkad167)
Supplement: jkad167_Supplementary_Data [file jkad167_supplementary_data.zip › Table_S5_G3-2023-404116.xlsx]

## Sheet: Sheet1
Strain Lawn (Background)	YJM1077 LA M1		YJM1863 (YJM1077) LA0 M0		YJM1290 LA M1		YJM1831 (YJM1290) LA0 M0		YJM1387 LA M1		YJM1866 (YJM1387) LA0 M0		YJM1419 LA M1		YJM1848 (YJM1419) LA0 M0		YJM1307 LA M1		YJM1837 (YJM1307) LA0 M0		YJM453 LA M2		YJM1857 (YJM453) LA0 M0		YJM1341 LA M2		YJM1865 (YJM1341) LA0 M0		YJM1574 LA M2		YJM1832 (YJM1574) LA0 M0		EX229 LA Mlus		MS300c LA M28
	zone size	zone turbidity	zone size	zone turbidity	zone size	zone turbidity	zone size	zone turbidity	zone size	zone turbidity	zone size	zone turbidity	zone size	zone turbidity	zone size	zone turbidity	zone size	zone turbidity	zone size	zone turbidity	zone size	zone turbidity	zone size	zone turbidity	zone size	zone turbidity	zone size	zone turbidity	zone size	zone turbidity	zone size	zone turbidity	zone size	zone turbidity	zone size	zone turbidity
YJM1863 (YJM1077)	2	2	0	0	2	2	0	0	0.5	0.5	0	0	0	0	0	0	2	2	0	0	1	1	0	0	1	1	0	0	1	1	0	0	0	0	1	2
YJM1831 (YJM1290)	2	2	0	0	2	2	0	0	0.5	0.5	0	0	0	0	0	0	2	2	0	0	0	0	0	0	1	1	0	0	0	0	0	0	0	0	1	2
YJM1866 (YJM1387)	2	2	0	0	2	2	0	0	0.5	0.5	0	0	0	0	0	0	2	2	0	0	1	1	0	0	1	2	1	1	0	0	0	0	0	0	1	2
YJM1848 (YJM1419)	1	2	0	0	1	2	0	0	0	0	0	0	0	0	0	0	1	2	0	0	1	1	0	0	1	1	0	0	1	1	0	0	0	0	1	2
YJM1837 (YJM1307)	2	2	0	0	2	2	0	0	0	0	0	0	0	0	0	0	2	2	0	0	0	0	0	0	1	1	0	0	0	0	0	0	0	0	1	2
YJM1857 (YJM453)	2	2	0	0	2	2	0	0	0.5	0.5	0	0	0	0	0	0	2	2	0	0	1	1	0	0	1	1	0	0	1	1	0	0	0	0	2	2
YJM1865 (YJM1341)	2	2	0	0	2	2	0	0	0.5	0.5	0	0	0	0	0	0	2	2	0	0	1	1	0	0	1	2	0	0	1	1	0	0	0	0	2	2
YJM1832 (YJM1574)	2	2	0	0	2	2	0	0	0.5	0.5	0	0	0	0	0	0	2	2	0	0	1	1	0	0	1	2	0	0	0	0	0	0	0	0	1	2
YJM145	1	1	0	0	1	1	0	0	0	0	0	0	0	0	0	0	1	1	0	0	0	0	0	0	0	0	0	0	0	0	0	0	0	0	1	2
YJM1834 (YJM145)	1	1	0	0	1	1	0	0	0	0	0	0	0	0	0	0	1	1	0	0	0	0	0	0	0	0	0	0	0	0	0	0	0	0	1	2
YJM195	2	2	0	0	2	2	0	0	0.5	0.5	0	0	0	0	0	0	2	2	0	0	1	1	0	0	1	1	0	0	1	1	0	0	0	0	1	2
YJM1830 (YJM195)	2	2	0	0	2	2	0	0	0.5	0.5	0	0	0	0	0	0	2	2	0	0	1	1	0	0	1	1	0	0	1	1	0	0	0	0	1	2
YJM320	1	1	0	0	1	1	0	0	0	0	0	0	0	0	0	0	1	1	0	0	0	0	0	0	0	0	0	0	0	0	0	0	0	0	1	2
YJM1856 (YJM320)	1	1	0	0	1	1	0	0	0	0	0	0	0	0	0	0	1	1	0	0	0	0	0	0	0	0	0	0	0	0	0	0	0	0	1	2
YJM681	0.5	0.5	0	0	0.5	0.5	0	0	0	0	0	0	0	0	0	0	0.5	0.5	0	0	0	0	0	0	0	0	0	0	0	0	0	0	0	0	0.5	0.5
YJM1858 (YJM681)	0.5	0.5	0	0	0.5	0.5	0	0	0	0	0	0	0	0	0	0	0.5	0.5	0	0	0	0	0	0	0	0	0	0	0	0	0	0	0	0	0.5	0.5
YJM975	2	2	0	0	2	2	0	0	0.5	0.5	0	0	0	0	0	0	2	2	0	0	1	1	0	0	1	2	0	0	0.5	0.5	0	0	0	0	2	2
YJM1859 (YJM975)	2	2	0	0	2	2	0	0	0.5	0.5	0	0	0	0	0	0	2	2	0	0	1	1	0	0	1	2	0	0	0.5	0.5	0	0	0	0	2	2
YJM978	2	2	0	0	2	2	0	0	0.5	0.5	0	0	0	0	0	0	2	2	0	0	1	1	0	0	1	2	0	0	0.5	0.5	0	0	0	0	2	2
YJM1860 (YJM978)	2	2	0	0	2	2	0	0	0.5	0.5	0	0	0	0	0	0	2	2	0	0	1	1	0	0	1	2	0	0	0.5	0.5	0	0	0	0	2	2
YJM993	2	2	0	0	2	2	0	0	0.5	0.5	0	0	0	0	0	0	2	2	0	0	1	1	0	0	1	1	0	0	0.5	0.5	0	0	0	0	2	2
YJM1861 (YJM993)	2	2	0	0	2	2	0	0	0.5	0.5	0	0	0	0	0	0	2	2	0	0	1	1	0	0	1	1	0	0	0.5	0.5	0	0	0	0	2	2
YJM1133	0	0	0	0	0	0	0	0	0	0	0	0	0	0	0	0	0	0	0	0	0	0	0	0	0	0	0	0	0	0	0	0	0	0	0.5	0.5
YJM1833 (YJM1133)	0.5	0.5	0	0	0.5	0.5	0	0	0	0	0	0	0	0	0	0	0.5	0.5	0	0	0	0	0	0	0	0	0	0	0	0	0	0	0	0	0.5	0.5
YJM1526	2	2	0	0	2	2	0	0	0.5	0.5	0	0	0	0	0	0	2	2	0	0	1	1	0	0	1	1	0	0	0.5	0.5	0	0	0	0	0.5	0.5
YJM1867 (YJM1526)	2	2	0	0	2	2	0	0	0.5	0.5	0	0	0	0	0	0	2	2	0	0	1	1	0	0	1	1	0	0	0.5	0.5	0	0	0	0	0.5	0.5
YJM541	1	1	0	0	1	1	0	0	0.5	0.5	0	0	0	0	0	0	1	1	0	0	0	0	0	0	0.5	0.5	0	0	0	0	0	0	0	0	1	2
YJM1835 (YJM541)	1	1	0	0	1	1	0	0	0.5	0.5	0	0	0	0	0	0	1	1	0	0	0	0	0	0	0.5	0.5	0	0	0	0	0	0	0	0	1	2
YJM554	1	1	0	0	1	1	0	0	0.5	0.5	0	0	0	0	0	0	1	1	0	0	0	0	0	0	0	0	0	0	0	0	0	0	0	0	1	2
YJM1836 (YJM554)	1	1	0	0	1	1	0	0	0.5	0.5	0	0	0	0	0	0	1	1	0	0	0	0	0	0	0	0	0	0	0	0	0	0	0	0	1	2
YJM996	2	2	0	0	2	2	0	0	0.5	0.5	0	0	0	0	0	0	2	2	0	0	0.5	0.5	0	0	1	2	0	0	0.5	0.5	0	0	0	0	1	2
YJM1862 (YJM996)	2	2	0	0	2	2	0	0	0.5	0.5	0	0	0	0	0	0	2	2	0	0	0.5	0.5	0	0	1	2	0	0	0.5	0.5	0	0	0	0	1	2
YJM1244	2	2	0	0	2	2	0	0	0.5	0.5	0	0	0	0	0	0	2	2	0	0	0.5	0.5	0	0	1	2	0	0	0.5	0.5	0	0	0	0	2	2
YJM1864 (YJM1244)	2	2	0	0	2	2	0	0	0.5	0.5	0	0	0	0	0	0	2	2	0	0	0.5	0.5	0	0	1	2	0	0	0.5	0.5	0	0	0	0	2	2
YJM1326	0.5	0.5	0	0	0.5	0.5	0	0	0	0	0	0	0	0	0	0	0.5	0.5	0	0	0	0	0	0	0	0	0	0	0	0	0	0	0	0	1	2
YJM1838 (YJM1326)	0	0	0	0	0	0	0	0	0	0	0	0	0	0	0	0	0	0	0	0	0	0	0	0	0	0	0	0	0	0	0	0	0	0	1	2
YJM1399	0.5	0.5	0	0	0.5	0.5	0	0	0	0	0	0	0	0	0	0	0.5	0.5	0	0	0.5	0.5	0	0	1	1	0	0	1	1	0	0	0	0	1	1
YJM1839 (YJM1399)	0	0	0	0	0	0	0	0	0	0	0	0	0	0	0	0	0	0	0	0	0.5	0.5	0	0	1	1	0	0	1	1	0	0	0	0	1	1
YJM1401	1	2	0	0	1	2	0	0	0.5	0.5	0	0	0	0	0	0	1	2	0	0	0.5	0.5	0	0	0.5	0.5	0	0	0.5	0.5	0	0	0	0	1	2
YJM1840 (YJM1401)	1	2	0	0	1	2	0	0	0.5	0.5	0	0	0	0	0	0	1	2	0	0	0.5	0.5	0	0	0.5	0.5	0	0	0.5	0.5	0	0	0	0	1	2
YJM1417	1	2	0	0	1	2	0	0	0.5	0.5	0	0	0	0	0	0	1	2	0	0	0	0	0	0	0	0	0	0	0	0	0	0	0	0	1	2
YJM1842 (YJM1417)	1	2	0	0	1	2	0	0	0.5	0.5	0	0	0	0	0	0	1	2	0	0	0	0	0	0	0	0	0	0	0	0	0	0	0	0	1	2
YJM1479	1	2	0	0	1	2	0	0	0.5	0.5	0	0	0	0	0	0	1	2	0	0	0.5	0.5	0	0	0.5	0.5	0	0	0.5	0.5	0	0	0	0	1	2
YJM1843 (YJM1479)	1	2	0	0	1	2	0	0	0.5	0.5	0	0	0	0	0	0	1	2	0	0	0.5	0.5	0	0	0.5	0.5	0	0	0.5	0.5	0	0	0	0	1	2
YJM1527	1	2	0	0	1	2	0	0	0.5	0.5	0	0	0	0	0	0	1	2	0	0	0.5	0.5	0	0	0.5	0.5	0	0	0	0	0	0	0	0	1	2
YJM1868 (YJM1527)	1	2	0	0	1	2	0	0	0.5	0.5	0	0	0	0	0	0	1	2	0	0	0.5	0.5	0	0	0.5	0.5	0	0	0	0	0	0	0	0	1	2
YJM1552	2	2	0	0	2	2	0	0	0.5	0.5	0	0	0	0	0	0	2	2	0	0	1	1	0	0	1	1	0	0	0.5	0.5	0	0	0	0	0	0
YJM1841 (YJM1552)	2	2	0	0	2	2	0	0	0.5	0.5	0	0	0	0	0	0	2	2	0	0	1	1	0	0	1	1	0	0	0.5	0.5	0	0	0	0	0	0
YJM1199	1	1	0	0	1	1	0	0	0	0	0	0	0	0	0	0	1	1	0	0	0	0	0	0	0	0	0	0	0	0	0	0	0	0	1	2
YJM1463	2	2	0	0	2	2	0	0	0.5	0.5	0	0	0	0	0	0	2	2	0	0	1	1	0	0	1	1	0	0	0.5	0.5	0	0	0	0	1	2
YJM1529	1	1	0	0	1	1	0	0	0	0	0	0	0	0	0	0	1	1	0	0	0	0	0	0	0	0	0	0	0	0	0	0	0	0	1	2
YJM189	2	2	0	0	2	2	0	0	0.5	0.5	0	0	0	0	0	0	2	2	0	0	1	1	0	0	1	1	0	0	0	0	0	0	0	0	1	2
YJM193	1	1	0	0	1	1	0	0	0	0	0	0	0	0	0	0	1	1	0	0	0	0	0	0	0	0	0	0	0	0	0	0	0	0	0	0
YJM244	2	2	0	0	2	2	0	0	0.5	0.5	0	0	0	0	0	0	2	2	0	0	1	1	0	0	1	1	0	0	1	1	0	0	0	0	1	2
YJM248	1	2	0	0	1	2	0	0	0	0	0	0	0	0	0	0	1	2	0	0	0	0	0	0	0.5	0.5	0	0	0	0	0	0	0	0	0	0
YJM270	1	2	0	0	1	2	0	0	0	0	0	0	0	0	0	0	1	2	0	0	0	0	0	0	1	1	0	0	0	0	0	0	0	0	1	2
YJM271	1	2	0	0	1	2	0	0	0	0	0	0	0	0	0	0	1	2	0	0	0	0	0	0	0	0	0	0	0	0	0	0	0	0	0	0
YJM326	1	2	0	0	1	2	0	0	0	0	0	0	0	0	0	0	1	2	0	0	0	0	0	0	0	0	0	0	0	0	0	0	0	0	1	2
YJM428	1	2	0	0	1	2	0	0	0	0	0	0	0	0	0	0	1	2	0	0	0	0	0	0	0	0	0	0	0	0	0	0	1	2	1	2
YJM450	1	2	0	0	1	2	0	0	0	0	0	0	0	0	0	0	1	2	0	0	0	0	0	0	0.5	0.5	0	0	0	0	0	0	0	0	0	0
YJM451	1	2	0	0	1	2	0	0	0.5	0.5	0	0	0	0	0	0	1	2	0	0	0.5	0.5	0	0	0.5	0.5	0	0	0.5	0.5	0	0	0	0	0	0
YJM456	1	1	0	0	1	1	0	0	0.5	0.5	0	0	0	0	0	0	1	1	0	0	0	0	0	0	0	0	0	0	0	0	0	0	0	0	1	2
YJM470	1	1	0	0	1	1	0	0	0.5	0.5	0	0	0	0	0	0	1	1	0	0	0	0	0	0	0	0	0	0	0	0	0	0	0	0	1	2
YJM555	1	2	0	0	1	2	0	0	0.5	0.5	0	0	0	0	0	0	1	2	0	0	0.5	0.5	0	0	1	1	0	0	0.5	0.5	0	0	0	0	1	2
YJM627	1	2	0	0	1	2	0	0	0.5	0.5	0	0	0	0	0	0	1	2	0	0	1	1	0	0	1	1	0	0	1	1	0	0	0	0	1	2
YJM682	1	1	0	0	1	1	0	0	0.5	0.5	0	0	0	0	0	0	1	1	0	0	0	0	0	0	0	0	0	0	0	0	0	0	0	0	1	2
YJM683	2	1	0	0	2	1	0	0	0.5	0.5	0	0	0	0	0	0	2	1	0	0	0	0	0	0	0	0	0	0	0	0	0	0	0	0	1	2
YJM689	1	1	0	0	1	1	0	0	0.5	0.5	0	0	0	0	0	0	1	1	0	0	1	1	0	0	1	1	0	0	1	1	0	0	0	0	1	2
YJM693	2	2	0	0	2	2	0	0	0.5	0.5	0	0	0	0	0	0	2	2	0	0	1	1	0	0	1	1	0	0	1	1	0	0	0	0	1	2
YJM969	2	2	0	0	2	2	0	0	0.5	0.5	0	0	0	0	0	0	2	2	0	0	1	1	0	0	1	1	0	0	1	1	0	0	0	0	1	2
YJM972	2	2	0	0	2	2	0	0	0.5	0.5	0	0	0	0	0	0	2	2	0	0	0.5	0.5	0	0	1	1	0	0	0.5	0.5	0	0	0	0	1	2
YJM981	2	2	0	0	2	2	0	0	0.5	0.5	0	0	0	0	0	0	2	2	0	0	0.5	0.5	0	0	1	1	0	0	0.5	0.5	0	0	0	0	1	2
YJM984	2	2	0	0	2	2	0	0	0.5	0.5	0	0	0	0	0	0	2	2	0	0	0.5	0.5	0	0	1	1	0	0	0.5	0.5	0	0	0	0	1	2
YJM987	2	2	0	0	2	2	0	0	0.5	0.5	0	0	0	0	0	0	2	2	0	0	0.5	0.5	0	0	1	1	0	0	0.5	0.5	0	0	0	0	1	2
YJM990	2	2	0	0	2	2	0	0	0.5	0.5	0	0	0	0	0	0	2	2	0	0	0.5	0.5	0	0	1	1	0	0	0.5	0.5	0	0	0	0	1	2
YJM1078	1	1	0	0	1	1	0	0	0.5	0.5	0	0	0	0	0	0	1	1	0	0	0.5	0.5	0	0	0.5	0.5	0	0	0.5	0.5	0	0	0	0	1	2
YJM1083	2	2	0	0	2	2	0	0	0.5	0.5	0	0	0	0	0	0	2	2	0	0	1	1	0	0	1	1	0	0	1	1	0	0	0	0	1	2
YJM1129	2	2	0	0	2	2	0	0	0.5	0.5	0	0	0	0	0	0	2	2	0	0	1	1	0	0	1	1	0	0	1	1	0	0	0	0	0	0
YJM1190	2	2	0	0	2	2	0	0	0.5	0.5	0	0	0	0	0	0	2	2	0	0	2	1	0	0	2	1	0	0	2	1	0	0	0	0	1	2
YJM1202	1	1	0	0	1	1	0	0	0	0	0	0	0	0	0	0	1	1	0	0	1	1	0	0	1	1	0	0	1	1	0	0	0	0	1	2
YJM1208	2	2	0	0	2	2	0	0	0.5	0.5	0	0	0	0	0	0	2	2	0	0	1	1	0	0	1	1	0	0	1	1	0	0	0	0	1	2
YJM1242	2	2	0	0	2	2	0	0	0.5	0.5	0	0	0	0	0	0	2	2	0	0	2	1	0	0	2	1	0	0	2	1	0	0	0	0	1	2
YJM1248	2	2	0	0	2	2	0	0	0.5	0.5	0	0	0	0	0	0	2	2	0	0	2	1	0	0	2	1	0	0	2	1	0	0	0	0	1	2
YJM1250	1	2	0	0	1	2	0	0	0.5	0.5	0	0	0	0	0	0	1	2	0	0	0	0	0	0	0.5	0.5	0	0	0	0	0	0	0	0	1	2
YJM1252	1	2	0	0	1	2	0	0	0	0	0	0	0	0	0	0	1	2	0	0	1	1	0	0	1	1	0	0	1	1	0	0	0	0	0	0
YJM1273	1	2	0	0	1	2	0	0	0	0	0	0	0	0	0	0	1	2	0	0	0.5	0.5	0	0	1	1	0	0	0.5	0.5	0	0	0	0	0	0
YJM1281	1	2	0	0	1	2	0	0	0	0	0	0	0	0	0	0	1	2	0	0	1	1	0	0	1	1	0	0	1	1	0	0	0	0	0	0
YJM1293	2	2	0	0	2	2	0	0	0.5	0.5	0	0	0	0	0	0	2	2	0	0	1	1	0	0	1	1	0	0	1	1	0	0	0	0	1	2
YJM1304	2	2	0	0	2	2	0	0	0.5	0.5	0	0	0	0	0	0	2	2	0	0	1	1	0	0	1	1	0	0	1	1	0	0	0	0	1	2
YJM1311	1	1	0	0	1	1	0	0	0	0	0	0	0	0	0	0	1	1	0	0	2	1	0	0	2	1	0	0	2	1	0	0	0	0	1	2
YJM1332	1	2	0	0	1	2	0	0	0.5	0.5	0	0	0	0	0	0	1	2	0	0	0.5	0.5	0	0	0.5	0.5	0	0	0	0	0	0	0	0	1	2
YJM1336	2	2	0	0	2	2	0	0	0.5	0.5	0	0	0	0	0	0	2	2	0	0	2	1	0	0	2	1	0	0	2	1	0	0	0	0	1	2
YJM1338	1	2	0	0	1	2	0	0	0.5	0.5	0	0	0	0	0	0	1	2	0	0	1	1	0	0	1	1	0	0	1	1	0	0	0	0	2	2
YJM1342	1	2	0	0	1	2	0	0	0.5	0.5	0	0	0	0	0	0	1	2	0	0	1	1	0	0	1	1	0	0	1	1	0	0	0	0	1	2
YJM1355	1	1	0	0	1	1	0	0	0	0	0	0	0	0	0	0	1	1	0	0	1	1	0	0	1	1	0	0	1	1	0	0	0	0	2	2
YJM1356	2	2	0	0	2	2	0	0	0.5	0.5	0	0	0	0	0	0	2	2	0	0	0	0	0	0	0	0	0	0	0	0	0	0	0	0	1	2
YJM1381	1	2	0	0	1	2	0	0	0.5	0.5	0	0	0	0	0	0	1	2	0	0	1	2	0	0	1	2	0	0	1	2	0	0	0	0	1	2
YJM1383	0.5	0.5	0	0	0.5	0.5	0	0	0	0	0	0	0	0	0	0	0.5	0.5	0	0	0	0	0	0	0	0	0	0	0	0	0	0	0	0	0	0
YJM1385	1	2	0	0	1	2	0	0	0.5	0.5	0	0	0	0	0	0	1	2	0	0	1	1	0	0	1	1	0	0	1	1	0	0	0	0	1	2
YJM1386	1	1	0	0	1	1	0	0	0.5	0.5	0	0	0	0	0	0	1	1	0	0	1	1	0	0	1	1	0	0	1	1	0	0	0	0	1	2
YJM1389	1	2	0	0	1	2	0	0	0.5	0.5	0	0	0	0	0	0	1	2	0	0	0	0	0	0	0	0	0	0	0	0	0	0	0	0	1	2
YJM1400	1	2	0	0	1	2	0	0	0.5	0.5	0	0	0	0	0	0	1	2	0	0	0	0	0	0	0	0	0	0	0	0	0	0	0	0	1	2
YJM1402	1	2	0	0	1	2	0	0	0.5	0.5	0	0	0	0	0	0	1	2	0	0	1	1	0	0	1	1	0	0	1	1	0	0	0	0	1	2
YJM1415	2	2	0	0	2	2	0	0	1	2	0	0	0	0	0	0	2	2	0	0	2	1	0	0	2	1	0	0	2	1	0	0	0	0	1	2
YJM1418	1	1	0	0	1	1	0	0	0	0	0	0	0	0	0	0	1	1	0	0	0.5	0.5	0	0	0.5	0.5	0	0	0.5	0.5	0	0	0	0	1	2
YJM1433	1	2	0	0	1	2	0	0	0.5	0.5	0	0	0	0	0	0	1	2	0	0	0	0	0	0	1	1	0	0	1	1	0	0	0	0	0	0
YJM1434	1	2	0	0	1	2	0	0	0.5	0.5	0	0	0	0	0	0	1	2	0	0	1	1	0	0	1	1	0	0	1	1	0	0	0	0	0	0
YJM1439	2	2	0	0	2	2	0	0	0.5	0.5	0	0	0	0	0	0	2	2	0	0	0	0	0	0	1	1	0	0	1	1	0	0	0	0	2	2
YJM1443	0.5	0.5	0	0	0.5	0.5	0	0	0	0	0	0	0	0	0	0	0.5	0.5	0	0	0.5	0.5	0	0	0.5	0.5	0	0	0	0	0	0	0	0	0	0
YJM1444	1	2	0	0	1	2	0	0	0	0	0	0	0	0	0	0	1	2	0	0	0.5	0.5	0	0	0.5	0.5	0	0	0	0	0	0	0	0	1	2
YJM1447	1	2	0	0	1	2	0	0	0.5	0.5	0	0	0	0	0	0	1	2	0	0	1	1	0.5	0.5	1	1	0	0	1	1	0.5	0.5	0	0	1	2
YJM1450	1	2	0	0	1	2	0	0	0.5	0.5	0	0	0	0	0	0	1	2	0	0	1	1	0	0	1	1	0	0	1	1	0	0	0	0	0	0
YJM1460	2	2	0	0	2	2	0	0	1	2	0	0	0	0	0	0	2	2	0	0	2	1	0	0	2	1	0	0	2	1	0	0	0	0	1	2
YJM1477	2	2	0	0	2	2	0	0	0.5	0.5	0	0	0	0	0	0	2	2	0	0	1	1	0	0	1	1	0	0	1	1	0	0	0	0	1	2
YJM1478	1	2	0	0	1	2	0	0	0.5	0.5	0	0	0	0	0	0	1	2	0	0	0	0	0	0	0	0	0	0	0	0	0	0	0	0	0	0
YJM1549	2	2	0	0	2	2	0	0	0.5	0.5	0	0	0	0	0	0	2	2	0	0	1	1	0	0	1	1	0	0	1	1	0	0	0	0	1	2
YJM1573	1	2	0	0	1	2	0	0	0	0	0	0	0	0	0	0	1	2	0	0	1	1	0	0	1	1	0	0	1	1	0.5	0.5	0	0	1	2
YJM1592	1	2	0	0	1	2	0	0	0	0	0	0	0	0	0	0	1	2	0	0	0	0	0	0	0.5	0.5	0	0	0	0	0	0	0	0	0.5	0.5
YJM1615	1	2	0	0	1	2	0	0	0	0	0	0	0	0	0	0	1	2	0	0	0	0	0	0	0	0	0	0	0	0	0	0	0	0	1	2
