# Supplementary material for: RNA viruses, M satellites, chromosomal killer genes, and killer/nonkiller phenotypes in the 100-genomes S. cerevisiae strains
Source: G3 (Bethesda). 2023 Jul 27;13(10):jkad167. doi: 10.1093/g3journal/jkad167 (PMC10542562; doi:10.1093/g3journal/jkad167)
Supplement: jkad167_Supplementary_Data [file jkad167_supplementary_data.zip › Table_S6_G3-2023-404116.xlsx]

## Sheet: Sc M+ vs. M0 killing of Cg
Strain	Background	L-A	M	killing of C. glabrata (ATCC 2001) pH 4.7	killing of C. glabrata (ATCC 2001) pH 6
YJM1077	YJM1077	1	1	2	0
YJM1863	YJM1077	0	0	0.5	0
YJM1290	YJM1290	1	1	2	0
YJM1831	YJM1290	0	0	0	0
YJM1387	YJM1387	1	1	0.5	0
YJM1866	YJM1387	0	0	0.5	0
YJM1419	YJM1419	1	1	0	0
YJM1848	YJM1419	0	0	0	0
YJM1307	YJM1307	1	1	2	0
YJM1837	YJM1307	0	0	0	0
YJM453	YJM453	1	2	2	0
YJM1857	YJM453	0	0	1	0
YJM1341	YJM1341	1	2	2	0
YJM1865	YJM1341	0	0	1	0
YJM1574	YJM1574	1	2	2	0
YJM1832	YJM1574	0	0	1	0
YJM145	YJM145	1	lus	1	0
YJM1834	YJM145	0	0	1	0
YJM320	YJM320	1	lus	1	0
YJM1856	YJM320	0	0	0	0
YJM975	YJM975	1	lus	1	0
YJM1859	YJM975	0	0	1	0
YJM978	YJM978	1	lus	1	0
YJM1860	YJM978	0	0	1	0
YJM993	YJM993	1	lus	1	0
YJM1861	YJM993	0	0	1	0
YJM1133	YJM1133	1	lus	1	1
YJM1833	YJM1133	0	0	1	0
YJM1526	YJM1526	1	lus	1	0
YJM1867	YJM1526	0	0	1	0
YJM195	YJM195	1	novel	0.5	0
YJM1830	YJM195	0	0	0.5	0
YJM681	YJM681	1	novel	0	0
YJM1858	YJM681	0	0	0	0

## Sheet: KHR1
Strain (Background)	KHR1 ORF	killing of C. glabrata (ATCC 2001) pH 6 (20º)
YJM1863 (YJM1077)	0	0
YJM1831 (YJM1290)	0	0
YJM1866 (YJM1387)	+	0
YJM1848 (YJM1419)	+	0
YJM1837 (YJM1307)	+	0
YJM1857 (YJM453)	+	0
YJM1865 (YJM1341)	+	0
YJM1832 (YJM1574)	0	0
YJM1834 (YJM145)	+	0
YJM1830 (YJM195)	+	0
YJM1856 (YJM320)	+	0
YJM1858 (YJM681)	+	0
YJM1859 (YJM975)	+	0
YJM1860 (YJM978)	+	0
YJM1861 (YJM993)	+	0
YJM1833 (YJM1133)	0	0
YJM1867 (YJM1526)	+	0
YJM1835 (YJM541)	+	0
YJM1836 (YJM554)	+	0
YJM1862 (YJM996)	+	0
YJM1864 (YJM1244)	0	0
YJM1838 (YJM1326)	50 ochre	0
YJM1839 (YJM1399)	0	0
YJM1840 (YJM1401)	+	0
YJM1842 (YJM1417)	+	0
YJM1843 (YJM1479)	+	0
YJM1868 (YJM1527)	+	0
YJM1841 (YJM1552)	0	0
YJM1199	0	0
YJM1463	+	0
YJM1529	0	0
YJM189	+	0
YJM193	+	0
YJM244	+	0
YJM248	0	0
YJM270	+	0
YJM271	0	0
YJM326	+	0
YJM428	0	0
YJM450	+	0
YJM451	0	0
YJM456	+	0
YJM470	+	0
YJM555	0	0
YJM627	+	0
YJM682	+	0
YJM683	+	0
YJM689	+	0
YJM693	0	0
YJM969	+	0
YJM972	+	0
YJM981	+	0
YJM984	+	0
YJM987	+	0
YJM990	+	0
YJM1078	0	0
YJM1083	+	0
YJM1129	+	0
YJM1190	+	0
YJM1202	0	0
YJM1208	0	0
YJM1242	+	0
YJM1248	+	0
YJM1250	0	0
YJM1252	0	0
YJM1273	+	0
YJM1281	+	0
YJM1293	0	0
YJM1304	+	0
YJM1311	0	0
YJM1332	+	0
YJM1336	+	0
YJM1338	+	0
YJM1342	+	0
YJM1355	0	0
YJM1356	+	0
YJM1381	0	0
YJM1383	0	0
YJM1385	+	0
YJM1386	+	0
YJM1388	0	0
YJM1389	0	0
YJM1400	+	0
YJM1402	+	0
YJM1415	+	0
YJM1418	+	0
YJM1433	0	0
YJM1434	+	0
YJM1439	+	0
YJM1443	+	0
YJM1444	+	0
YJM1447	0	0
YJM1450	+	0
YJM1460	+	0
YJM1477	+	0
YJM1478	+	0
YJM1549	0	0
YJM1573	+	0
YJM1592	0	0
YJM1628	+	0

## Sheet: KHS1
Strain (Background)	KHS1 ORF species origin	KHS1 ORF premature stop polymorphism	killing of C. glabrata (ATCC 2001) pH 4.7	killing by YJM189 (KHS1) pH 4.7	killing by YJM1896 (khs1∆) pH 4.7
YJM1863 (YJM1077)	cerevisiae		0.5	0	0
YJM1831 (YJM1290)	cerevisiae	66 (op)	0	0	0
YJM1866 (YJM1387)	paradoxus		0.5	0	0
YJM1848 (YJM1419)	cerevisiae	66 (op)	0	0.5	0
YJM1837 (YJM1307)	cerevisiae	66 (op)	0	0	0
YJM1857 (YJM453)	paradoxus		1	0	0
YJM1865 (YJM1341)	paradoxus		1	0	0
YJM1832 (YJM1574)	paradoxus		1	0	0
YJM1834 (YJM145)	paradoxus		1	0	0
YJM1830 (YJM195)	cerevisiae		0.5	0	0
YJM1856 (YJM320)	cerevisiae	66 (op)	0	0.5	0
YJM1858 (YJM681)	cerevisiae	66 (op)	0	0	0
YJM1859 (YJM975)	paradoxus		1	0	0
YJM1860 (YJM978)	paradoxus		1	0	0
YJM1861 (YJM993)	paradoxus		1	0	0
YJM1833 (YJM1133)	paradoxus		1	0	0
YJM1867 (YJM1526)	paradoxus		1	0	0
YJM1835 (YJM541)	paradoxus		1	0	0
YJM1836 (YJM554)	paradoxus		1	0	0
YJM1862 (YJM996)	paradoxus		1	0	0
YJM1864 (YJM1244)	paradoxus		1	0	0
YJM1838 (YJM1326)	paradoxus		1	0	0
YJM1839 (YJM1399)	cerevisiae	66 (oc)	0	0.5	0
YJM1840 (YJM1401)	cerevisiae	66 (op)	0	1	0
YJM1842 (YJM1417)	paradoxus		1	0	0
YJM1843 (YJM1479)	cerevisiae		0.5	0	0
YJM1868 (YJM1527)	paradoxus		1	0	0
YJM1841 (YJM1552)	cerevisiae	66 (op)	0	0	0
YJM1199	paradoxus		1	0	0
YJM1463	cerevisiae	66 (op)	1	0.5	0
YJM1529	paradoxus		1	0	0
YJM189	paradoxus		2	0	0
YJM193	paradoxus		1	0	0
YJM244	paradoxus		0.5	0	0
YJM248	paradoxus		0.5	0	0
YJM270	cerevisiae	66 (op)	0	0	0
YJM271	paradoxus		1	0	0
YJM326	khs1∆		0	1	0
YJM428	cerevisiae	66 (op)	0	1	0
YJM450	paradoxus		1	0	0
YJM451	cerevisiae	66 (op)	0	1	0
YJM456	cerevisiae	66 (op)	0	0.5	0
YJM470	cerevisiae		0.5	0.5	0
YJM555	paradoxus		1	0	0
YJM627	paradoxus		1	0	0
YJM682	cerevisiae	66 (op)	0	0	0
YJM683	cerevisiae	66 (op)	0	0	0
YJM689	paradoxus		1	0	0
YJM693	paradoxus		0.5	0	0
YJM969	paradoxus		1	0	0
YJM972	paradoxus		1	0	0
YJM981	paradoxus		1	0	0
YJM984	paradoxus		1	0	0
YJM987	paradoxus		1	0	0
YJM990	paradoxus		1	0	0
YJM1078	cerevisiae	66 (op)	0	0.5	0
YJM1083	cerevisiae	66 (op)	0.5	0.5	0
YJM1129	paradoxus		1	0	0
YJM1190	paradoxus		1	0	0
YJM1202	paradoxus		1	0	0
YJM1208	cerevisiae	66 (op)	0.5	0.5	0
YJM1242	paradoxus		0.5	0	0
YJM1248	cerevisiae		0.5	0.5	0
YJM1250	paradoxus		0.5	0	0
YJM1252	cerevisiae	66 (op)	0	0.5	0
YJM1273	cerevisiae	66 (op)	0	0.5	0
YJM1281	cerevisiae	66 (op)	0	0.5	0
YJM1293	cerevisiae	66 (op)	0	0.5	0
YJM1304	paradoxus		1	0	0
YJM1311	paradoxus		1	0	0
YJM1332	paradoxus		1	0	0
YJM1336	paradoxus		1	0	0
YJM1338	cerevisiae	66 (op)	0	0.5	0
YJM1342	cerevisiae		1	0.5	0
YJM1355	cerevisiae	66 (op)	0.5	1	0
YJM1356	paradoxus		1	0	0
YJM1381	paradoxus		1	0.5	0
YJM1383	cerevisiae	66 (op)	0.5	0	0
YJM1385	paradoxus		1	0.5	0
YJM1386	cerevisiae		1	0	0
YJM1388	cerevisiae	66 (op)	0	0.5	0
YJM1389	cerevisiae	66 (op)	0	1	0
YJM1400	cerevisiae		0.5	0	0
YJM1402	cerevisiae	66 (op), 88(oc)	0	1	0
YJM1415	paradoxus		1	0	0
YJM1418	cerevisiae	66 (op)	0	1	0
YJM1433	paradoxus		1	0	0
YJM1434	cerevisiae	66 (op)	0	0.5	0
YJM1439	cerevisiae		0.5	0	0
YJM1443	cerevisiae	66 (op)	0	0	0
YJM1444	paradoxus		1	0	0
YJM1447	cerevisiae	66 (op)	0	1	0
YJM1450	cerevisiae	66 (op)	0.5	0	0
YJM1460	cerevisiae	66 (op)	0.5	1	0
YJM1477	paradoxus		1	0	0
YJM1478	paradoxus		1	0	0
YJM1549	paradoxus		1	0	0
YJM1573	cerevisiae	66 (op), 88(oc)	0	0.5	0
YJM1592	cerevisiae	66 (op)	0	0	0
YJM1628	cerevisiae	66 (op)	0	0	0
