# Supplementary material for: RNA viruses, M satellites, chromosomal killer genes, and killer/nonkiller phenotypes in the 100-genomes S. cerevisiae strains
Source: G3 (Bethesda). 2023 Jul 27;13(10):jkad167. doi: 10.1093/g3journal/jkad167 (PMC10542562; doi:10.1093/g3journal/jkad167)
Supplement: jkad167_Supplementary_Data [file jkad167_supplementary_data.zip › Table_S7_G3-2023-404116.xlsx]

## Sheet: Table S7_fastgwa_C_glabrata_kil
CHR	SNP	POS	A1	A2	N	AF1	BETA	SE	P
1	rs1_502_T_C	502	C	T	92	0.0543478	0.271244	0.262358	0.301197
1	rs1_519_C_T	519	T	C	96	0.229167	0.138083	0.138533	0.318886
1	rs1_530_A_G	530	G	A	96	0.0833333	-0.00673027	0.210666	0.974514
1	rs1_537_T_C	537	C	T	96	0.0520833	-0.250365	0.262045	0.339361
1	rs1_595_C_G	595	G	C	97	0.268041	-0.0832921	0.130772	0.524174
1	rs1_618_T_C	618	C	T	94	0.212766	0.0618152	0.143774	0.667233
1	rs1_627_C_T	627	T	C	94	0.0638298	0.00749115	0.240709	0.975173
1	rs1_633_T_C	633	C	T	91	0.197802	0.138251	0.15013	0.357118
1	rs1_634_C_T	634	T	C	91	0.175824	-0.0239609	0.1571	0.878777
1	rs1_681_G_A	681	A	G	96	0.395833	-0.00451402	0.119063	0.969757
1	rs1_686_A_G	686	G	A	96	0.09375	-0.271087	0.199756	0.174754
1	rs1_701_C_A	701	C	A	96	0.135417	-0.077953	0.170165	0.646879
1	rs1_708_A_G	708	G	A	97	0.103093	0.0848744	0.19049	0.655916
1	rs1_709_T_C	709	C	T	97	0.175258	0.192149	0.152357	0.207245
1	rs1_737_C_T	737	T	C	92	0.173913	0.0364409	0.156918	0.81636
1	rs1_892_G_T	892	T	G	92	0.0652174	0.0451705	0.240888	0.851256
1	rs1_904_G_A	904	G	A	90	0.155556	0.0504429	0.165919	0.761112
1	rs1_925_T_C	925	T	C	95	0.105263	-0.195788	0.190721	0.304623
1	rs1_929_A_C	929	A	C	95	0.463158	-0.00999257	0.117381	0.932158
1	rs1_937_C_T	937	T	C	95	0.442105	0.0209454	0.117854	0.858941
1	rs1_957_G_A	957	A	G	97	0.0515464	-0.201707	0.261971	0.441323
1	rs1_968_C_T	968	C	T	97	0.463918	-0.0237366	0.116151	0.838073
1	rs1_971_T_C	971	C	T	97	0.113402	-0.0596475	0.182678	0.744033
1	rs1_1025_C_T	1025	C	T	97	0.484536	0.0524938	0.115904	0.650614
1	rs1_1035_A_T	1035	T	A	97	0.463918	0.0180008	0.116151	0.876839
1	rs1_1042_T_C	1042	C	T	97	0.0824742	0.0762941	0.210568	0.717109
1	rs1_1065_A_T	1065	T	A	96	0.0729167	0.135045	0.223943	0.546487
1	rs1_1087_C_T	1087	T	C	95	0.0947368	-0.0282138	0.199865	0.88774
1	rs1_1126_T_A	1126	A	T	95	0.157895	-0.124271	0.160516	0.438813
1	rs1_1238_C_T	1238	T	C	97	0.381443	-0.0168173	0.119249	0.887849
1	rs1_1352_A_G	1352	G	A	97	0.0618557	0.298051	0.240456	0.215151
1	rs1_1370_A_T	1370	T	A	97	0.0515464	0.0689644	0.261971	0.792356
1	rs1_1406_G_A	1406	A	G	97	0.0515464	-0.146701	0.261971	0.575486
1	rs1_1444_T_C	1444	C	T	97	0.113402	0.188148	0.182678	0.303035
1	rs1_1491_C_T	1491	T	C	95	0.326316	0.0773308	0.124835	0.535611
1	rs1_1565_A_T	1565	A	T	91	0.10989	-0.0102251	0.191216	0.957354
1	rs1_1658_C_T	1658	T	C	97	0.175258	-0.2019	0.152357	0.185112
1	rs1_1927_G_A	1927	A	G	96	0.145833	-0.0678424	0.164972	0.6809
1	rs1_1978_G_A	1978	A	G	97	0.0515464	0.121659	0.261971	0.642361
1	rs1_2207_A_G	2207	G	A	97	0.0927835	0.0299227	0.19965	0.880862
1	rs1_2216_G_A	2216	A	G	96	0.208333	0.248902	0.14337	0.0825508
1	rs1_2219_A_G	2219	G	A	96	0.177083	0.113489	0.152526	0.456837
1	rs1_2287_T_C	2287	C	T	96	0.135417	-0.288283	0.170165	0.0902393
1	rs1_2353_T_C	2353	C	T	96	0.09375	0.0450107	0.199756	0.821724
1	rs1_2379_G_A	2379	A	G	97	0.0618557	-0.105271	0.240456	0.661533
1	rs1_2406_A_C	2406	A	C	92	0.23913	-0.10965	0.139437	0.431649
1	rs1_2442_A_C	2442	C	A	95	0.0631579	0.270835	0.240623	0.260353
1	rs1_2524_T_C	2524	T	C	97	0.216495	-0.113112	0.140642	0.421249
1	rs1_2536_A_G	2536	G	A	97	0.257732	-0.0422523	0.132433	0.749691
1	rs1_2611_G_A	2611	A	G	92	0.478261	0.0570155	0.119067	0.632045
1	rs1_2647_A_G	2647	G	A	90	0.0666667	0.0725085	0.241075	0.763588
1	rs1_2701_C_T	2701	T	C	92	0.076087	0.18687	0.224327	0.404832
1	rs1_2718_C_T	2718	T	C	89	0.146067	-0.0483649	0.171223	0.777585
1	rs1_2846_C_A	2846	A	C	88	0.0681818	0.0955932	0.241271	0.691952
1	rs1_2965_G_C	2965	C	G	88	0.0909091	-0.0523732	0.211542	0.804461
1	rs1_5487_A_T	5487	T	A	90	0.133333	-0.0790787	0.176901	0.654858
1	rs1_5494_G_T	5494	T	G	90	0.0666667	0.0168467	0.241075	0.944288
1	rs1_5579_G_A	5579	A	G	88	0.0568182	0.0948887	0.262702	0.717948
1	rs1_11750_T_C	11750	C	T	95	0.0631579	-0.0460934	0.240623	0.848088
1	rs1_11822_T_C	11822	C	T	95	0.0842105	-0.039646	0.210767	0.850796
1	rs1_12291_T_A	12291	A	T	94	0.106383	0.0269959	0.19084	0.887508
1	rs1_12552_A_G	12552	G	A	92	0.282609	0.0212844	0.132093	0.87199
1	rs1_12647_T_C	12647	C	T	88	0.25	-0.21458	0.140444	0.126545
1	rs1_12714_T_C	12714	C	T	94	0.138298	-0.0599627	0.170449	0.724995
1	rs1_12743_T_C	12743	C	T	93	0.182796	-0.00362255	0.153058	0.981118
1	rs1_12763_G_A	12763	A	G	94	0.148936	-0.122552	0.165273	0.458382
1	rs1_12777_T_C	12777	C	T	95	0.0842105	-0.16632	0.210767	0.430044
1	rs1_12811_G_A	12811	A	G	95	0.0736842	-0.253834	0.224036	0.257211
1	rs1_12889_A_G	12889	G	A	94	0.0638298	0.0846592	0.240709	0.725058
1	rs1_12961_T_G	12961	G	T	93	0.107527	0.152962	0.190963	0.423129
1	rs1_13072_G_A	13072	A	G	95	0.115789	0.0496697	0.182924	0.785982
1	rs1_24245_C_A	24245	A	C	95	0.0631579	-0.361548	0.240623	0.132955
1	rs1_24346_C_A	24346	A	C	88	0.147727	-0.16196	0.17139	0.344669
1	rs1_24491_T_C	24491	T	C	95	0.263158	-0.10415	0.132919	0.433302
1	rs1_24816_A_G	24816	G	A	96	0.104167	0.0316777	0.190604	0.868003
1	rs1_24861_A_G	24861	A	G	96	0.0520833	-0.245349	0.262045	0.349125
1	rs1_24937_A_G	24937	G	A	95	0.494737	0.139312	0.117068	0.234041
1	rs1_25037_T_C	25037	C	T	95	0.0631579	-0.152541	0.240623	0.526119
1	rs1_25055_C_A	25055	A	C	95	0.2	0.0448344	0.146327	0.759301
1	rs1_25068_A_G	25068	G	A	90	0.0555556	0.347788	0.262526	0.185245
1	rs1_25193_A_G	25193	G	A	95	0.0526316	0.372154	0.262121	0.155672
1	rs1_25237_G_A	25237	A	G	95	0.0842105	-0.0174385	0.210767	0.93406
1	rs1_25424_C_T	25424	T	C	95	0.105263	-0.132173	0.190721	0.488299
1	rs1_25441_T_A	25441	A	T	97	0.43299	-0.0220439	0.116903	0.850433
1	rs1_25506_C_T	25506	T	C	96	0.0625	0.349442	0.240538	0.146294
1	rs1_25509_G_A	25509	A	G	96	0.0520833	0.371081	0.262045	0.156747
1	rs1_25566_G_A	25566	A	G	97	0.103093	-0.115783	0.19049	0.543308
1	rs1_25581_G_A	25581	A	G	97	0.0824742	-0.00122441	0.210568	0.99536
1	rs1_25590_G_A	25590	A	G	97	0.0412371	-0.296191	0.291313	0.309276
1	rs1_25599_G_A	25599	A	G	97	0.164948	0.0687225	0.156074	0.659704
1	rs1_25623_G_A	25623	A	G	97	0.0618557	-0.0131143	0.240456	0.956505
1	rs1_25632_A_G	25632	G	A	97	0.268041	-0.191056	0.130772	0.14402
1	rs1_25989_G_A	25989	A	G	94	0.0531915	-0.0594604	0.262198	0.820598
1	rs1_26010_T_C	26010	C	T	94	0.0531915	0.28456	0.262198	0.277795
1	rs1_26025_G_T	26025	T	G	90	0.122222	-0.119793	0.183593	0.514085
1	rs1_26073_T_A	26073	A	T	89	0.11236	0.347335	0.191482	0.0696878
1	rs1_26124_G_A	26124	A	G	93	0.0860215	0.193693	0.210976	0.358576
1	rs1_26225_T_C	26225	C	T	94	0.0638298	0.0362732	0.240709	0.880218
1	rs1_26244_A_G	26244	G	A	95	0.0736842	0.202023	0.224036	0.367192
1	rs1_26954_A_T	26954	T	A	94	0.223404	0.0257841	0.141266	0.855174
1	rs1_26981_T_C	26981	T	C	94	0.393617	0.0565226	0.12044	0.638855
1	rs1_27000_A_G	27000	G	A	96	0.0833333	0.00488929	0.210666	0.981484
1	rs1_27013_C_T	27013	T	C	96	0.166667	0.220495	0.156234	0.158153
1	rs1_27031_C_T	27031	T	C	96	0.239583	-0.168895	0.136413	0.215674
1	rs1_27044_C_T	27044	C	T	95	0.315789	-0.0595358	0.125919	0.636348
1	rs1_27051_G_A	27051	A	G	95	0.105263	0.177602	0.190721	0.351743
1	rs1_27075_G_A	27075	A	G	96	0.229167	0.117783	0.138533	0.395206
1	rs1_27089_T_A	27089	A	T	96	0.0520833	-0.267479	0.262045	0.307379
1	rs1_27126_T_C	27126	T	C	95	0.0526316	0.0015697	0.262121	0.995222
1	rs1_27243_G_A	27243	A	G	92	0.0652174	0.177216	0.240888	0.461926
1	rs1_27293_C_G	27293	G	C	96	0.0625	-0.126226	0.240538	0.599746
1	rs1_27311_T_C	27311	C	T	96	0.0520833	-0.228828	0.262045	0.382532
1	rs1_27318_T_C	27318	C	T	96	0.0833333	0.0760325	0.210666	0.718163
1	rs1_27363_A_G	27363	G	A	92	0.0652174	0.0882822	0.240888	0.714002
1	rs1_27453_C_T	27453	T	C	96	0.0833333	-0.212269	0.210666	0.313643
1	rs1_27511_G_A	27511	A	G	96	0.125	0.19737	0.176056	0.262262
1	rs1_27642_T_A	27642	A	T	89	0.157303	0.0514011	0.166091	0.75696
1	rs1_27825_C_T	27825	T	C	96	0.34375	-0.16512	0.12259	0.178001
1	rs1_27848_C_T	27848	T	C	96	0.135417	0.0214519	0.170165	0.89968
1	rs1_28547_T_C	28547	C	T	94	0.159574	-0.0261111	0.160676	0.870906
1	rs1_28588_A_T	28588	T	A	94	0.0425532	-0.154634	0.291513	0.595797
1	rs1_28619_C_T	28619	T	C	95	0.105263	-0.0473515	0.190721	0.80392
1	rs1_28684_A_G	28684	A	G	96	0.0833333	0.0208286	0.210666	0.921241
1	rs1_28975_G_A	28975	G	A	96	0.447917	-0.0181619	0.117087	0.876731
1	rs1_29192_C_A	29192	A	C	96	0.0625	0.0102179	0.240538	0.966117
1	rs1_29196_A_G	29196	G	A	97	0.154639	-0.125331	0.160206	0.434032
1	rs1_29228_T_C	29228	C	T	97	0.0927835	-0.120202	0.19965	0.54713
1	rs1_29306_G_C	29306	C	G	97	0.14433	-0.0910224	0.164827	0.580791
1	rs1_29352_T_C	29352	T	C	97	0.484536	-0.0501845	0.115904	0.665027
1	rs1_29354_T_A	29354	T	A	97	0.340206	-0.00576018	0.12226	0.962422
1	rs1_30335_C_T	30335	C	T	96	0.0729167	0.0985262	0.223943	0.659965
1	rs1_30542_C_T	30542	T	C	97	0.0412371	-0.197684	0.291313	0.497394
1	rs1_30706_T_C	30706	C	T	97	0.103093	0.137386	0.19049	0.470772
1	rs1_30833_A_G	30833	G	A	97	0.0515464	-0.0774868	0.261971	0.767395
1	rs1_31000_T_A	31000	A	T	95	0.0631579	-0.187043	0.240623	0.436965
1	rs1_31091_C_A	31091	A	C	97	0.0721649	-0.298814	0.223852	0.181918
1	rs1_31502_C_T	31502	T	C	94	0.0851064	0.0946605	0.21087	0.653501
1	rs1_31539_A_G	31539	G	A	97	0.123711	-0.0620723	0.175927	0.724216
1	rs1_31550_A_T	31550	T	A	97	0.0927835	-0.0854436	0.19965	0.668675
1	rs1_31620_G_A	31620	A	G	97	0.0824742	0.00227642	0.210568	0.991374
1	rs1_32651_C_T	32651	T	C	97	0.0721649	-0.143482	0.223852	0.521545
1	rs1_33086_G_A	33086	A	G	97	0.0618557	0.00942347	0.240456	0.968739
1	rs1_33240_A_G	33240	G	A	97	0.0618557	-0.0301402	0.240456	0.90025
1	rs1_33347_T_A	33347	T	A	96	0.0625	-0.0835254	0.240538	0.728409
1	rs1_33358_C_A	33358	A	C	96	0.0729167	-0.100803	0.223943	0.652619
1	rs1_34566_T_C	34566	C	T	97	0.0721649	-0.130869	0.223852	0.5588
1	rs1_35129_G_A	35129	G	A	97	0.278351	-0.145905	0.129241	0.258925
1	rs1_35211_T_C	35211	C	T	97	0.103093	0.00229788	0.19049	0.990375
1	rs1_35343_C_T	35343	T	C	97	0.0515464	-0.145989	0.261971	0.577341
1	rs1_35697_T_G	35697	G	T	96	0.0625	0.124676	0.240538	0.604234
1	rs1_35889_T_A	35889	A	T	96	0.0625	0.10233	0.240538	0.670529
1	rs1_36940_C_T	36940	T	C	97	0.103093	0.105852	0.19049	0.578428
1	rs1_37148_A_G	37148	G	A	97	0.0721649	0.0243739	0.223852	0.913295
1	rs1_37199_T_C	37199	C	T	97	0.0618557	0.0543458	0.240456	0.821192
1	rs1_37369_C_T	37369	T	C	97	0.0515464	-0.00251165	0.261971	0.99235
1	rs1_37478_G_C	37478	C	G	97	0.0721649	-0.38217	0.223852	0.0877769
1	rs1_37724_A_G	37724	G	A	97	0.154639	0.178107	0.160206	0.266252
1	rs1_38298_C_G	38298	G	C	97	0.0721649	0.173818	0.223852	0.437462
1	rs1_38809_G_A	38809	A	G	97	0.0515464	0.164141	0.261971	0.530947
1	rs1_39052_T_G	39052	G	T	97	0.0721649	-0.128541	0.223852	0.565816
1	rs1_39144_G_A	39144	A	G	97	0.0618557	-0.194797	0.240456	0.417873
1	rs1_39917_C_G	39917	G	C	97	0.0618557	-0.17132	0.240456	0.476168
1	rs1_40222_T_C	40222	C	T	97	0.0515464	-0.0560049	0.261971	0.830716
1	rs1_41497_A_C	41497	C	A	97	0.0515464	-0.122463	0.261971	0.640165
1	rs1_41987_C_T	41987	C	T	97	0.123711	-0.236753	0.175927	0.178384
1	rs1_42119_G_A	42119	A	G	97	0.0515464	0.119546	0.261971	0.64815
1	rs1_42304_G_A	42304	A	G	97	0.0721649	-0.00277026	0.223852	0.990126
1	rs1_42839_A_G	42839	G	A	97	0.0515464	-0.185749	0.261971	0.478297
1	rs1_43891_G_A	43891	A	G	96	0.09375	0.319437	0.199756	0.109791
1	rs1_44276_A_G	44276	G	A	97	0.0618557	0.101741	0.240456	0.672211
1	rs1_46447_C_G	46447	G	C	97	0.0824742	-0.176003	0.210568	0.403239
1	rs1_47015_C_T	47015	T	C	97	0.185567	-0.081277	0.148998	0.585417
1	rs1_48563_C_T	48563	T	C	97	0.0618557	-0.253302	0.240456	0.292146
1	rs1_48590_C_T	48590	T	C	97	0.0515464	0.148041	0.261971	0.572001
1	rs1_49078_G_C	49078	C	G	96	0.0520833	0.0399922	0.262045	0.878701
1	rs1_49373_C_T	49373	T	C	97	0.0824742	0.0204207	0.210568	0.922743
1	rs1_49589_T_C	49589	C	T	97	0.298969	-0.010229	0.126526	0.935565
1	rs1_49604_G_A	49604	A	G	97	0.0618557	0.0327613	0.240456	0.891626
1	rs1_51366_T_A	51366	A	T	96	0.0520833	0.321203	0.262045	0.22029
1	rs1_52635_T_C	52635	C	T	96	0.0625	-0.0884595	0.240538	0.713055
1	rs1_53203_G_A	53203	A	G	97	0.0412371	0.17941	0.291313	0.537983
1	rs1_54385_A_G	54385	G	A	97	0.0515464	0.016258	0.261971	0.950515
1	rs1_54921_G_A	54921	A	G	97	0.0515464	-0.18759	0.261971	0.473947
1	rs1_55470_A_G	55470	G	A	96	0.104167	0.120308	0.190604	0.527915
1	rs1_55793_T_C	55793	T	C	97	0.0618557	0.162632	0.240456	0.49882
1	rs1_56058_A_C	56058	C	A	97	0.175258	0.169418	0.152357	0.266146
1	rs1_56618_T_C	56618	C	T	96	0.0520833	-0.342728	0.262045	0.190909
1	rs1_57318_G_C	57318	C	G	97	0.0618557	-0.182773	0.240456	0.447188
1	rs1_57634_C_T	57634	T	C	97	0.0515464	0.358588	0.261971	0.171058
1	rs1_57667_T_C	57667	C	T	97	0.0927835	-0.280704	0.19965	0.159729
1	rs1_58732_T_C	58732	C	T	97	0.0515464	0.169915	0.261971	0.516594
1	rs1_59145_T_C	59145	C	T	97	0.0721649	-0.0373116	0.223852	0.867622
1	rs1_59757_G_A	59757	A	G	97	0.0721649	-0.00227602	0.223852	0.991888
1	rs1_59934_C_T	59934	T	C	97	0.0618557	0.0503596	0.240456	0.83411
1	rs1_61396_G_A	61396	A	G	97	0.0721649	-0.0490115	0.223852	0.826692
1	rs1_61900_C_T	61900	T	C	97	0.268041	0.0580323	0.130772	0.657212
1	rs1_62308_T_C	62308	T	C	97	0.309278	0.0134932	0.125324	0.91426
1	rs1_62353_A_G	62353	G	A	97	0.0721649	-0.0694606	0.223852	0.756335
1	rs1_63553_A_T	63553	T	A	97	0.0515464	0.086978	0.261971	0.739879
1	rs1_64483_G_A	64483	A	G	96	0.166667	-0.114461	0.156234	0.463788
1	rs1_65359_G_A	65359	A	G	96	0.0625	-0.0790152	0.240538	0.742539
1	rs1_65719_C_T	65719	T	C	97	0.0515464	-0.0577634	0.261971	0.825485
1	rs1_65910_T_C	65910	T	C	96	0.46875	-0.0625059	0.116678	0.592158
1	rs1_66003_T_C	66003	T	C	96	0.0833333	-0.0492999	0.210666	0.81497
1	rs1_66129_A_G	66129	G	A	96	0.385417	-0.049814	0.119634	0.677127
1	rs1_66841_G_A	66841	A	G	97	0.206186	0.121611	0.143176	0.395672
1	rs1_66948_C_T	66948	T	C	97	0.0515464	-0.204868	0.261971	0.434199
1	rs1_67296_A_G	67296	G	A	97	0.0721649	-0.238247	0.223852	0.28719
1	rs1_67801_C_T	67801	T	C	96	0.0520833	-0.0826754	0.262045	0.752381
1	rs1_68074_A_G	68074	G	A	96	0.177083	0.00318728	0.152526	0.983328
1	rs1_68278_T_G	68278	G	T	96	0.0520833	0.127352	0.262045	0.626973
1	rs1_68679_T_C	68679	C	T	97	0.0618557	0.136138	0.240456	0.571281
1	rs1_68785_A_C	68785	C	A	97	0.28866	0.13013	0.127829	0.308675
1	rs1_68901_G_C	68901	C	G	97	0.113402	0.124667	0.182678	0.494958
1	rs1_69555_C_T	69555	T	C	96	0.0520833	0.118483	0.262045	0.651162
1	rs1_69566_C_T	69566	T	C	96	0.0520833	-0.182726	0.262045	0.485609
1	rs1_69675_G_A	69675	G	A	97	0.391753	-0.0557147	0.118663	0.638697
1	rs1_69828_C_T	69828	C	T	96	0.177083	-0.0150086	0.152526	0.921614
1	rs1_70024_T_C	70024	T	C	96	0.114583	-0.0183037	0.1828	0.920241
1	rs1_70696_T_C	70696	C	T	97	0.0721649	0.0962095	0.223852	0.667348
1	rs1_71120_A_G	71120	G	A	93	0.0430108	-0.0953576	0.291583	0.743642
1	rs1_73519_A_G	73519	G	A	96	0.0729167	-0.190261	0.223943	0.395551
1	rs1_74139_A_G	74139	G	A	97	0.0515464	-0.119282	0.261971	0.648874
1	rs1_74572_A_G	74572	G	A	97	0.0618557	-0.0108634	0.240456	0.963965
1	rs1_74833_G_A	74833	A	G	97	0.0515464	-0.000324918	0.261971	0.99901
1	rs1_74858_C_A	74858	A	C	97	0.0618557	-0.173578	0.240456	0.470375
1	rs1_75211_T_C	75211	T	C	97	0.134021	-0.0438098	0.170028	0.796668
1	rs1_75307_C_T	75307	T	C	97	0.0618557	-0.387153	0.240456	0.10738
1	rs1_76999_A_G	76999	G	A	97	0.0515464	-0.262023	0.261971	0.317213
1	rs1_78289_C_T	78289	T	C	97	0.0515464	-0.19272	0.261971	0.46194
1	rs1_78392_T_C	78392	C	T	97	0.0824742	-0.143003	0.210568	0.497054
1	rs1_78583_T_C	78583	C	T	97	0.0721649	-0.167029	0.223852	0.455573
1	rs1_79111_T_C	79111	C	T	97	0.0721649	-0.218304	0.223852	0.329453
1	rs1_79470_T_C	79470	C	T	97	0.164948	0.206266	0.156074	0.186303
1	rs1_79552_T_G	79552	G	T	97	0.0721649	0.120234	0.223852	0.59119
1	rs1_80077_G_A	80077	A	G	97	0.123711	-0.0246108	0.175927	0.888745
1	rs1_80652_A_G	80652	G	A	97	0.0824742	0.140261	0.210568	0.505341
1	rs1_81241_G_A	81241	A	G	97	0.0515464	-0.215157	0.261971	0.411475
1	rs1_81739_T_G	81739	G	T	97	0.0515464	0.0553292	0.261971	0.832728
1	rs1_81980_A_G	81980	G	A	97	0.0618557	0.183523	0.240456	0.445326
1	rs1_82212_G_C	82212	C	G	97	0.0721649	-0.313688	0.223852	0.161119
1	rs1_83719_G_T	83719	T	G	96	0.0520833	0.368191	0.262045	0.160001
1	rs1_85154_G_A	85154	A	G	97	0.0721649	0.31327	0.223852	0.161678
1	rs1_86688_C_G	86688	G	C	95	0.0526316	0.159324	0.262121	0.543302
1	rs1_87099_T_C	87099	C	T	97	0.0515464	0.0910787	0.261971	0.72809
1	rs1_88806_T_C	88806	C	T	97	0.0515464	-0.410148	0.261971	0.117436
1	rs1_89334_T_C	89334	T	C	96	0.427083	-0.103031	0.117709	0.381406
1	rs1_89616_G_C	89616	C	G	95	0.0947368	0.165902	0.199865	0.406499
1	rs1_89760_C_G	89760	G	C	95	0.0631579	0.417844	0.240623	0.0824737
1	rs1_90330_G_T	90330	G	T	97	0.164948	0.225062	0.156074	0.149294
1	rs1_91629_A_G	91629	G	A	97	0.0824742	-0.0171033	0.210568	0.935263
1	rs1_91812_G_C	91812	C	G	97	0.0824742	-0.0506811	0.210568	0.809797
1	rs1_92384_T_C	92384	C	T	97	0.0824742	0.0117323	0.210568	0.955567
1	rs1_92671_G_A	92671	A	G	97	0.0618557	0.0764057	0.240456	0.750672
1	rs1_92673_G_A	92673	A	G	97	0.0721649	0.00783625	0.223852	0.972075
1	rs1_92684_A_G	92684	G	A	97	0.0515464	-0.127605	0.261971	0.62619
1	rs1_93265_G_A	93265	A	G	96	0.0625	-0.0159111	0.240538	0.94726
1	rs1_93403_G_A	93403	A	G	96	0.0625	-0.0405458	0.240538	0.866141
1	rs1_94682_G_A	94682	A	G	97	0.247423	-0.181936	0.134235	0.175303
1	rs1_95019_C_G	95019	G	C	97	0.134021	0.157931	0.170028	0.352964
1	rs1_98327_C_T	98327	T	C	97	0.0515464	0.056501	0.261971	0.82924
1	rs1_99148_C_T	99148	T	C	97	0.0721649	0.131778	0.223852	0.556074
1	rs1_100687_C_T	100687	T	C	97	0.0721649	-0.118555	0.223852	0.59638
1	rs1_101451_A_T	101451	T	A	97	0.257732	0.0203111	0.132433	0.878107
1	rs1_101820_T_C	101820	C	T	97	0.0515464	0.11383	0.261971	0.663914
1	rs1_102561_C_T	102561	T	C	97	0.0618557	-0.108448	0.240456	0.651983
1	rs1_102978_C_T	102978	T	C	97	0.0721649	0.0171712	0.223852	0.938856
1	rs1_105050_C_T	105050	T	C	97	0.0927835	0.0159296	0.19965	0.936406
1	rs1_105132_G_A	105132	A	G	97	0.0721649	-0.0601822	0.223852	0.788047
1	rs1_106664_T_C	106664	C	T	96	0.0520833	0.470644	0.262045	0.0724878
1	rs1_106680_C_T	106680	T	C	96	0.0625	-0.0838632	0.240538	0.727354
1	rs1_107320_T_G	107320	G	T	97	0.0515464	0.112016	0.261971	0.668949
1	rs1_107970_A_G	107970	A	G	97	0.175258	-0.139904	0.152357	0.358479
1	rs1_108426_C_T	108426	T	C	95	0.0947368	0.0311885	0.199865	0.875996
1	rs1_108457_C_T	108457	T	C	95	0.0526316	-0.214483	0.262121	0.413209
1	rs1_108798_G_T	108798	T	G	96	0.0520833	0.233874	0.262045	0.372128
1	rs1_109624_A_G	109624	G	A	97	0.0515464	-0.216632	0.261971	0.408275
1	rs1_109738_T_C	109738	C	T	97	0.0515464	-0.179367	0.261971	0.493543
1	rs1_109945_G_A	109945	A	G	96	0.09375	-0.0528534	0.199756	0.791326
1	rs1_110146_G_A	110146	A	G	96	0.270833	-0.0204995	0.131022	0.875672
1	rs1_112207_A_G	112207	G	A	96	0.166667	0.0246703	0.156234	0.874531
1	rs1_113078_A_G	113078	G	A	94	0.0531915	-0.30359	0.262198	0.24692
1	rs1_113135_C_T	113135	T	C	96	0.0625	0.283755	0.240538	0.238133
1	rs1_113226_T_C	113226	C	T	96	0.104167	-0.283234	0.190604	0.137284
1	rs1_113416_G_A	113416	A	G	96	0.0625	-0.0889413	0.240538	0.711562
1	rs1_113578_T_C	113578	C	T	96	0.0520833	0.206331	0.262045	0.431054
1	rs1_114628_G_T	114628	T	G	96	0.09375	0.0436817	0.199756	0.826903
1	rs1_115182_T_C	115182	C	T	96	0.09375	0.120291	0.199756	0.54705
1	rs1_115339_C_T	115339	T	C	97	0.0515464	-0.0500596	0.261971	0.848456
1	rs1_115659_A_C	115659	C	A	97	0.0824742	0.105844	0.210568	0.615205
1	rs1_115665_C_T	115665	T	C	97	0.0515464	-0.339179	0.261971	0.195416
1	rs1_115794_T_C	115794	C	T	97	0.0824742	-0.0428515	0.210568	0.838741
1	rs1_115974_G_A	115974	A	G	97	0.134021	0.259251	0.170028	0.12732
1	rs1_117975_C_T	117975	T	C	97	0.0515464	0.11383	0.261971	0.663914
1	rs1_119020_T_C	119020	C	T	97	0.0515464	-0.204376	0.261971	0.435303
1	rs1_119599_C_T	119599	T	C	97	0.0721649	-0.16313	0.223852	0.466162
1	rs1_120281_A_G	120281	G	A	97	0.226804	0.103993	0.138322	0.452157
1	rs1_120828_A_G	120828	G	A	97	0.0618557	-0.038467	0.240456	0.872901
1	rs1_122436_C_T	122436	T	C	97	0.0515464	-0.136967	0.261971	0.60109
1	rs1_124211_G_T	124211	T	G	97	0.0515464	-0.00519398	0.261971	0.984182
1	rs1_124494_C_A	124494	A	C	97	0.14433	-0.0118226	0.164827	0.942819
1	rs1_124906_G_A	124906	A	G	97	0.0618557	0.0770185	0.240456	0.748739
1	rs1_124972_T_C	124972	C	T	97	0.0515464	-0.0661755	0.261971	0.800572
1	rs1_125151_G_A	125151	A	G	96	0.114583	0.080183	0.1828	0.660924
1	rs1_126880_C_T	126880	T	C	96	0.385417	0.0421086	0.119634	0.724854
1	rs1_127011_T_C	127011	C	T	96	0.0520833	0.287147	0.262045	0.273169
1	rs1_127020_C_G	127020	G	C	96	0.0729167	-0.173027	0.223943	0.439735
1	rs1_127449_G_A	127449	A	G	97	0.0721649	-0.127933	0.223852	0.567658
1	rs1_127854_G_T	127854	T	G	96	0.0729167	0.234895	0.223943	0.294222
1	rs1_128052_C_T	128052	T	C	96	0.0520833	0.182602	0.262045	0.485906
1	rs1_128704_C_A	128704	A	C	95	0.126316	0.0877886	0.176189	0.618297
1	rs1_128844_A_G	128844	G	A	95	0.0421053	-0.506221	0.291445	0.0823987
1	rs1_128864_C_T	128864	T	C	95	0.0631579	0.137116	0.240623	0.568787
1	rs1_129407_C_T	129407	T	C	96	0.0729167	0.242652	0.223943	0.278567
1	rs1_129707_T_C	129707	C	T	97	0.0515464	0.0133848	0.261971	0.959252
1	rs1_130267_A_G	130267	G	A	97	0.0618557	0.15416	0.240456	0.521448
1	rs1_130639_G_A	130639	A	G	97	0.0824742	0.128694	0.210568	0.541081
1	rs1_131032_C_G	131032	G	C	96	0.0416667	-0.322642	0.291379	0.268167
1	rs1_131494_A_G	131494	G	A	96	0.0833333	0.313442	0.210666	0.136788
1	rs1_132243_G_A	132243	A	G	97	0.0515464	0.118316	0.261971	0.651528
1	rs1_133754_C_T	133754	T	C	97	0.0515464	-0.211655	0.261971	0.419129
1	rs1_134004_T_C	134004	C	T	96	0.0520833	-0.226844	0.262045	0.386672
1	rs1_134190_G_A	134190	A	G	96	0.125	0.0132974	0.176056	0.939794
1	rs1_135081_C_T	135081	T	C	97	0.0515464	-0.340225	0.261971	0.194042
1	rs1_136576_C_T	136576	T	C	96	0.0833333	0.0307546	0.210666	0.883932
1	rs1_137047_G_A	137047	A	G	96	0.0625	0.0691614	0.240538	0.773709
1	rs1_137336_A_G	137336	A	G	96	0.0833333	0.173779	0.210666	0.409426
1	rs1_139049_T_G	139049	G	T	95	0.0947368	0.034095	0.199865	0.864546
1	rs1_139128_G_A	139128	A	G	95	0.0842105	0.287563	0.210767	0.172453
1	rs1_139343_T_C	139343	C	T	96	0.0520833	0.148	0.262045	0.572218
1	rs1_139827_G_A	139827	A	G	97	0.103093	0.077172	0.19049	0.685387
1	rs1_139956_A_G	139956	G	A	97	0.0515464	-0.0557044	0.261971	0.831611
1	rs1_140451_T_C	140451	C	T	97	0.0927835	-0.0145338	0.19965	0.941968
1	rs1_140526_C_T	140526	T	C	97	0.268041	0.0308327	0.130772	0.813608
1	rs1_143067_T_C	143067	C	T	97	0.0618557	-0.244027	0.240456	0.310176
1	rs1_143679_G_A	143679	G	A	97	0.0412371	0.234381	0.291313	0.421069
1	rs1_144077_C_A	144077	A	C	97	0.0515464	0.144632	0.261971	0.580884
1	rs1_146756_A_G	146756	G	A	97	0.0515464	0.189109	0.261971	0.470373
1	rs1_146961_T_C	146961	C	T	97	0.0515464	-0.090104	0.261971	0.730886
1	rs1_147738_C_T	147738	T	C	96	0.0520833	-0.027668	0.262045	0.915912
1	rs1_149796_C_T	149796	T	C	97	0.0927835	-0.217778	0.19965	0.275362
1	rs1_150447_C_T	150447	T	C	97	0.0618557	0.120495	0.240456	0.616293
1	rs1_150803_G_A	150803	A	G	96	0.104167	-0.179255	0.190604	0.346984
1	rs1_151772_G_A	151772	A	G	97	0.0824742	0.00968761	0.210568	0.963305
1	rs1_153442_G_A	153442	A	G	96	0.0520833	0.128932	0.262045	0.622704
1	rs1_155069_C_T	155069	T	C	97	0.0618557	0.179434	0.240456	0.455533
1	rs1_156798_C_A	156798	A	C	95	0.0526316	0.156834	0.262121	0.549622
1	rs1_157342_T_C	157342	C	T	97	0.0515464	0.0275809	0.261971	0.916152
1	rs1_157344_A_G	157344	G	A	97	0.28866	0.087029	0.127829	0.495982
1	rs1_157705_T_C	157705	C	T	97	0.0515464	-0.0701721	0.261971	0.788805
1	rs1_157735_A_G	157735	G	A	97	0.0515464	0.218604	0.261971	0.404023
1	rs1_157801_T_C	157801	C	T	97	0.0515464	-0.128723	0.261971	0.623169
1	rs1_158380_A_G	158380	G	A	97	0.0618557	-0.222481	0.240456	0.354838
1	rs1_159798_G_A	159798	A	G	96	0.0520833	0.0098986	0.262045	0.969868
1	rs1_160040_A_C	160040	C	A	96	0.0625	0.0433172	0.240538	0.857086
1	rs1_161351_T_C	161351	C	T	89	0.0561798	0.183246	0.262613	0.485315
1	rs1_166213_A_G	166213	G	A	96	0.0833333	0.0943178	0.210666	0.654361
1	rs1_166238_C_A	166238	A	C	96	0.104167	0.00301754	0.190604	0.987369
1	rs1_166416_T_C	166416	C	T	97	0.123711	0.0533876	0.175927	0.761535
1	rs1_166467_C_G	166467	G	C	97	0.0721649	0.0423132	0.223852	0.850075
1	rs1_167080_T_C	167080	C	T	97	0.0927835	-0.274812	0.19965	0.168676
1	rs1_167292_C_G	167292	G	C	97	0.103093	0.00577319	0.19049	0.975822
1	rs1_168451_T_C	168451	C	T	97	0.0412371	-0.216552	0.291313	0.457261
1	rs1_168499_C_T	168499	T	C	97	0.0515464	0.0529024	0.261971	0.839963
1	rs1_168836_G_A	168836	A	G	97	0.175258	-0.0394864	0.152357	0.795504
1	rs1_171133_T_C	171133	C	T	96	0.0625	0.183205	0.240538	0.446272
1	rs1_171431_G_A	171431	A	G	97	0.154639	0.195213	0.160206	0.223031
1	rs1_171927_C_T	171927	T	C	97	0.113402	0.113846	0.182678	0.53315
1	rs1_172559_G_A	172559	A	G	95	0.0631579	-0.00698695	0.240623	0.976835
1	rs1_172585_A_T	172585	A	T	96	0.114583	0.0855382	0.1828	0.639832
1	rs1_172844_C_T	172844	T	C	97	0.0927835	-0.351585	0.19965	0.0782374
1	rs1_173831_A_G	173831	G	A	97	0.0515464	0.0882634	0.261971	0.736176
1	rs1_175311_C_G	175311	G	C	97	0.0618557	0.175765	0.240456	0.4648
1	rs1_175818_T_G	175818	G	T	97	0.123711	-0.0723371	0.175927	0.680942
1	rs1_176155_C_T	176155	T	C	97	0.0515464	-0.12558	0.261971	0.631678
1	rs1_176174_A_T	176174	T	A	97	0.113402	0.0461194	0.182678	0.800683
1	rs1_176383_A_T	176383	T	A	97	0.0927835	0.117364	0.19965	0.556632
1	rs1_176451_T_C	176451	C	T	97	0.0824742	0.0634188	0.210568	0.763277
1	rs1_176948_A_G	176948	A	G	97	0.0824742	-0.0567661	0.210568	0.787479
1	rs1_177243_G_A	177243	A	G	97	0.103093	-0.0382491	0.19049	0.84086
1	rs1_177692_A_G	177692	G	A	97	0.195876	0.136492	0.145951	0.349691
1	rs1_177875_C_A	177875	A	C	97	0.0515464	-0.072156	0.261971	0.782982
1	rs1_178191_A_T	178191	T	A	97	0.113402	-0.233016	0.182678	0.202113
1	rs1_178960_T_C	178960	C	T	97	0.154639	-0.161524	0.160206	0.313346
1	rs1_179554_A_G	179554	G	A	97	0.123711	-0.113125	0.175927	0.520207
1	rs1_179761_A_C	179761	C	A	96	0.09375	-0.273841	0.199756	0.170415
1	rs1_179784_C_A	179784	A	C	97	0.0927835	-0.0322671	0.19965	0.871606
1	rs1_180049_C_T	180049	T	C	96	0.479167	-0.140885	0.116551	0.226747
1	rs1_180144_T_C	180144	C	T	92	0.119565	0.00787456	0.183316	0.965736
1	rs1_180266_G_A	180266	A	G	89	0.0786517	0.100891	0.224639	0.65334
1	rs1_180278_T_A	180278	A	T	88	0.0795455	0.184099	0.224748	0.41271
1	rs1_180286_A_G	180286	G	A	88	0.375	0.058126	0.125617	0.643562
1	rs1_180361_T_C	180361	C	T	95	0.0947368	-0.0648597	0.199865	0.745546
1	rs1_181197_G_T	181197	G	T	94	0.0531915	-0.0265723	0.262198	0.919277
1	rs1_181647_T_A	181647	A	T	95	0.0526316	-0.0218151	0.262121	0.933672
1	rs1_182339_C_A	182339	A	C	97	0.0515464	0.0558584	0.261971	0.831152
1	rs1_182433_C_T	182433	T	C	95	0.0526316	0.148595	0.262121	0.570786
1	rs1_183432_C_A	183432	A	C	97	0.206186	0.102062	0.143176	0.475944
1	rs1_183541_C_T	183541	T	C	89	0.0674157	0.0326372	0.241172	0.892353
1	rs1_183635_T_C	183635	C	T	89	0.146067	-0.0474904	0.171223	0.781504
1	rs1_183859_A_T	183859	T	A	94	0.0957447	-0.191664	0.199977	0.337845
1	rs1_183880_C_T	183880	T	C	95	0.0631579	0.389104	0.240623	0.105864
1	rs1_184481_C_A	184481	C	A	93	0.0967742	0.0758257	0.20009	0.70472
1	rs1_187450_T_C	187450	C	T	91	0.0549451	-0.280617	0.262441	0.284955
1	rs1_187499_A_C	187499	C	A	94	0.0744681	-0.119422	0.224131	0.594156
1	rs1_188411_G_A	188411	A	G	90	0.0666667	0.0116562	0.241075	0.961436
1	rs1_188470_G_A	188470	A	G	90	0.0555556	0.235689	0.262526	0.369306
1	rs1_188715_T_C	188715	C	T	91	0.307692	-0.00314823	0.129574	0.980616
1	rs1_188716_T_C	188716	T	C	91	0.43956	0.0294935	0.12049	0.806627
1	rs1_188741_G_A	188741	A	G	94	0.287234	-0.0162514	0.130044	0.900549
1	rs1_188895_G_A	188895	A	G	94	0.0531915	-0.279615	0.262198	0.286232
1	rs1_189065_C_A	189065	A	C	93	0.0537634	0.267038	0.262277	0.308606
1	rs1_189582_A_G	189582	G	A	90	0.122222	0.0534119	0.183593	0.771109
1	rs1_189609_A_T	189609	T	A	94	0.0531915	0.125017	0.262198	0.633501
1	rs1_189639_T_G	189639	G	T	95	0.0631579	-0.0885634	0.240623	0.712829
1	rs1_189781_A_G	189781	G	A	96	0.0520833	-0.0276825	0.262045	0.915868
1	rs1_189817_T_A	189817	A	T	96	0.15625	0.0683102	0.160359	0.67012
1	rs1_190081_G_A	190081	A	G	95	0.0526316	0.0844673	0.262121	0.747267
1	rs1_190092_A_G	190092	G	A	95	0.0631579	-0.0992774	0.240623	0.679911
1	rs1_190116_A_G	190116	G	A	91	0.0769231	-0.0378739	0.224428	0.865988
1	rs1_190577_A_G	190577	G	A	97	0.0618557	-0.0138465	0.240456	0.95408
1	rs1_191617_T_C	191617	T	C	96	0.0520833	-0.324808	0.262045	0.215156
1	rs1_191863_C_T	191863	T	C	96	0.0520833	0.0149286	0.262045	0.954569
1	rs1_191941_G_A	191941	A	G	96	0.0520833	0.0470039	0.262045	0.857644
1	rs1_192795_C_T	192795	T	C	97	0.0824742	-0.148849	0.210568	0.479632
1	rs1_192945_C_T	192945	T	C	97	0.154639	-0.00784073	0.160206	0.960966
1	rs1_193191_T_C	193191	C	T	97	0.164948	-0.137691	0.156074	0.377657
1	rs1_193260_T_C	193260	T	C	97	0.0412371	-0.0830438	0.291313	0.775593
1	rs1_193725_A_G	193725	G	A	97	0.0927835	-0.130812	0.19965	0.512333
1	rs1_194187_C_A	194187	A	C	97	0.14433	0.157143	0.164827	0.340396
1	rs1_194282_T_C	194282	C	T	97	0.0515464	0.1153	0.261971	0.659845
1	rs1_194736_G_A	194736	A	G	97	0.0721649	-0.0507507	0.223852	0.820645
1	rs1_195126_G_A	195126	A	G	97	0.103093	-0.17813	0.19049	0.349729
1	rs1_196500_C_T	196500	C	T	97	0.123711	0.0276589	0.175927	0.875073
1	rs1_196943_A_G	196943	G	A	97	0.113402	0.0118206	0.182678	0.948407
1	rs1_197177_A_G	197177	G	A	97	0.0618557	0.394369	0.240456	0.100987
1	rs1_197243_C_T	197243	T	C	97	0.154639	-0.0544438	0.160206	0.73398
1	rs1_197428_A_T	197428	A	T	97	0.206186	-0.110169	0.143176	0.441618
1	rs1_197459_T_C	197459	T	C	93	0.150538	-0.0796781	0.165428	0.630056
1	rs1_197826_G_A	197826	A	G	97	0.0515464	-0.315085	0.261971	0.229074
1	rs1_197996_G_T	197996	T	G	97	0.134021	-0.206776	0.170028	0.223935
1	rs1_198252_C_G	198252	C	G	97	0.0824742	-0.139036	0.210568	0.509068
1	rs1_198291_G_A	198291	A	G	97	0.0412371	0.15622	0.291313	0.591778
1	rs1_198448_C_G	198448	G	C	97	0.298969	0.0672294	0.126526	0.595176
1	rs1_198589_A_G	198589	G	A	96	0.229167	-0.0914017	0.138533	0.509394
1	rs1_202703_C_T	202703	C	T	97	0.175258	0.161365	0.152357	0.289543
1	rs1_202718_A_T	202718	A	T	97	0.0927835	0.215296	0.19965	0.28087
1	rs1_202720_G_A	202720	A	G	97	0.0618557	0.18249	0.240456	0.447891
1	rs1_202840_T_A	202840	A	T	97	0.113402	-0.139741	0.182678	0.444298
1	rs1_202849_C_T	202849	T	C	97	0.0515464	-0.0546471	0.261971	0.834761
1	rs1_202856_T_G	202856	G	T	97	0.0618557	-0.196075	0.240456	0.414826
1	rs1_203476_C_G	203476	G	C	97	0.0618557	0.0361014	0.240456	0.880656
1	rs1_203792_T_C	203792	C	T	96	0.0520833	-0.0574985	0.262045	0.826321
1	rs1_203795_T_C	203795	C	T	96	0.229167	-0.158313	0.138533	0.253131
1	rs1_203849_G_A	203849	A	G	96	0.0520833	-0.248165	0.262045	0.343622
1	rs1_203945_G_A	203945	A	G	91	0.0549451	-0.107781	0.262441	0.681302
1	rs1_204039_G_A	204039	A	G	89	0.0674157	0.200876	0.241172	0.404891
1	rs1_204071_G_A	204071	G	A	88	0.0681818	-0.129391	0.241271	0.591759
1	rs1_204254_C_T	204254	T	C	93	0.0752688	0.18428	0.224228	0.411166
1	rs1_204257_T_A	204257	A	T	93	0.11828	0.0871145	0.183183	0.634387
1	rs1_204266_T_C	204266	C	T	94	0.170213	0.130818	0.156568	0.403416
1	rs1_204275_T_C	204275	C	T	95	0.242105	-0.0583661	0.13664	0.669268
1	rs1_204282_A_T	204282	T	A	96	0.0833333	-0.0394533	0.210666	0.851442
1	rs1_204326_C_T	204326	T	C	96	0.0520833	-0.122381	0.262045	0.640484
1	rs1_204356_T_C	204356	C	T	96	0.15625	0.229264	0.160359	0.152805
1	rs1_204371_T_C	204371	C	T	96	0.0520833	-0.256985	0.262045	0.326746
1	rs1_204388_A_C	204388	C	A	90	0.344444	-0.169765	0.126549	0.17976
1	rs1_204444_G_T	204444	T	G	89	0.11236	-0.120551	0.191482	0.528977
1	rs1_204581_G_A	204581	A	G	88	0.136364	0.0339013	0.177211	0.848286
1	rs1_205106_C_T	205106	T	C	95	0.0736842	0.167833	0.224036	0.453777
1	rs1_205127_T_C	205127	C	T	95	0.0736842	0.337303	0.224036	0.132176
1	rs1_205130_T_C	205130	C	T	95	0.115789	0.0243636	0.182924	0.894044
1	rs1_205157_A_T	205157	A	T	95	0.178947	-0.0791741	0.152699	0.604111
1	rs1_205198_A_C	205198	C	A	94	0.170213	0.0415953	0.156568	0.790494
1	rs1_205208_T_C	205208	C	T	94	0.0531915	-0.0778969	0.262198	0.766396
1	rs1_205292_A_T	205292	A	T	88	0.386364	-0.132919	0.124897	0.287223
1	rs1_205361_A_G	205361	G	A	91	0.0989011	0.238778	0.200326	0.233284
1	rs1_205391_G_A	205391	A	G	92	0.0652174	-0.203194	0.240888	0.398938
1	rs1_205739_T_C	205739	C	T	97	0.0824742	-0.172926	0.210568	0.411511
1	rs1_205742_T_C	205742	C	T	97	0.360825	0.165152	0.120615	0.170923
1	rs1_205760_C_T	205760	T	C	97	0.268041	0.0857167	0.130772	0.512168
1	rs1_205787_T_C	205787	T	C	96	0.375	-0.0362476	0.120269	0.763119
1	rs1_206316_A_G	206316	G	A	91	0.230769	-0.132486	0.141941	0.35062
1	rs1_206321_T_C	206321	C	T	97	0.0515464	0.119272	0.261971	0.648903
1	rs1_206345_C_T	206345	T	C	97	0.134021	-0.0902733	0.170028	0.595466
1	rs1_206417_T_C	206417	C	T	96	0.21875	0.250761	0.140845	0.0750096
1	rs1_206426_T_C	206426	C	T	95	0.0526316	-0.310044	0.262121	0.236877
1	rs1_206456_C_T	206456	T	C	90	0.133333	-0.30039	0.176901	0.0894944
1	rs1_206552_T_C	206552	C	T	97	0.195876	-0.0589892	0.145951	0.686087
1	rs1_206585_T_C	206585	C	T	96	0.0520833	0.292269	0.262045	0.264705
1	rs1_206603_C_T	206603	T	C	97	0.0618557	-0.0553459	0.240456	0.817959
1	rs1_206825_C_T	206825	T	C	95	0.336842	-0.0228012	0.12384	0.853921
1	rs1_207059_T_A	207059	A	T	96	0.0833333	0.0019589	0.210666	0.992581
1	rs1_207072_G_T	207072	T	G	96	0.09375	-0.0375839	0.199756	0.85076
1	rs1_207073_C_T	207073	T	C	96	0.0833333	0.0967654	0.210666	0.645997
1	rs1_207536_G_C	207536	C	G	96	0.0520833	-0.129356	0.262045	0.621559
1	rs1_207793_G_A	207793	A	G	96	0.0520833	0.0673904	0.262045	0.797046
1	rs1_218575_A_G	218575	G	A	89	0.0674157	-0.205071	0.241172	0.395152
1	rs1_218818_C_T	218818	T	C	94	0.0851064	-0.074585	0.21087	0.723563
1	rs1_219016_C_T	219016	T	C	89	0.0898876	-0.0673473	0.211424	0.750074
1	rs1_219031_T_C	219031	C	T	91	0.175824	-0.0258402	0.1571	0.869351
1	rs1_219925_C_A	219925	A	C	96	0.0625	0.319058	0.240538	0.184696
1	rs1_219930_T_C	219930	C	T	96	0.0520833	-0.095207	0.262045	0.716363
1	rs1_219952_G_C	219952	C	G	95	0.0947368	-0.0208701	0.199865	0.916835
1	rs1_219962_G_T	219962	T	G	95	0.0526316	0.0279543	0.262121	0.915069
1	rs1_220129_G_A	220129	A	G	97	0.0515464	-0.0220654	0.261971	0.932875
1	rs1_220328_C_G	220328	G	C	93	0.473118	0.00794676	0.118485	0.946526
1	rs1_220529_G_A	220529	A	G	94	0.148936	-0.198141	0.165273	0.230577
1	rs1_220826_C_G	220826	G	C	96	0.0729167	-0.0320539	0.223943	0.886184
1	rs1_220835_T_C	220835	C	T	96	0.0520833	-0.364687	0.262045	0.164014
1	rs1_221022_C_A	221022	A	C	97	0.0515464	-0.299029	0.261971	0.253678
1	rs1_221084_C_A	221084	A	C	97	0.391753	-0.125321	0.118663	0.290918
1	rs1_221769_G_A	221769	A	G	95	0.0631579	-0.134313	0.240623	0.576714
1	rs1_221918_C_T	221918	T	C	97	0.0515464	0.423685	0.261971	0.105813
1	rs1_222506_C_T	222506	T	C	96	0.0416667	-0.193553	0.291379	0.506519
1	rs1_223372_A_G	223372	G	A	97	0.0515464	0.00376369	0.261971	0.988537
1	rs1_223524_T_A	223524	A	T	93	0.0645161	-0.0643111	0.240798	0.789411
1	rs1_223645_A_G	223645	G	A	92	0.358696	-0.0509893	0.12401	0.680947
1	rs1_224014_T_A	224014	A	T	91	0.230769	0.030214	0.141941	0.831434
1	rs1_224024_A_G	224024	G	A	92	0.076087	-0.031419	0.224327	0.888613
1	rs1_224105_G_C	224105	C	G	93	0.0645161	-0.193033	0.240798	0.422761
1	rs1_225063_C_T	225063	T	C	96	0.0833333	-0.115519	0.210666	0.583452
1	rs1_225098_A_G	225098	G	A	93	0.430108	0.0515525	0.119487	0.666141
1	rs1_225376_C_T	225376	T	C	92	0.0543478	-0.123999	0.262358	0.636475
1	rs1_225534_A_G	225534	G	A	97	0.134021	0.00617625	0.170028	0.971023
1	rs1_225903_C_T	225903	T	C	97	0.0515464	-0.0387614	0.261971	0.882374
1	rs1_226074_T_G	226074	G	T	97	0.0515464	0.03027	0.261971	0.908011
1	rs1_226185_A_G	226185	G	A	97	0.0515464	-0.0582219	0.261971	0.824122
1	rs1_226221_T_C	226221	C	T	97	0.0412371	-0.466728	0.291313	0.109122
1	rs1_226488_C_T	226488	T	C	97	0.0927835	0.093464	0.19965	0.639685
1	rs1_226519_A_C	226519	C	A	93	0.150538	-0.0583505	0.165428	0.724296
1	rs1_226704_C_T	226704	T	C	89	0.359551	-0.139409	0.126017	0.268608
1	rs1_226716_T_C	226716	C	T	89	0.146067	-0.214355	0.171223	0.210604
1	rs1_228268_A_G	228268	G	A	94	0.234043	0.13593	0.138974	0.328025
1	rs1_228330_T_C	228330	C	T	95	0.0421053	0.189027	0.291445	0.516608
1	rs1_228378_C_T	228378	T	C	88	0.113636	-0.0465461	0.19162	0.808076
1	rs1_228737_C_T	228737	T	C	91	0.043956	0.309859	0.291727	0.288166
1	rs1_228791_C_G	228791	G	C	95	0.0736842	-0.0628949	0.224036	0.778913
1	rs1_229011_C_T	229011	T	C	92	0.076087	-0.171676	0.224327	0.444096
1	rs1_229029_T_A	229029	A	T	94	0.0744681	0.0681951	0.224131	0.760926
1	rs1_229050_C_G	229050	G	C	94	0.0531915	-0.39042	0.262198	0.13648
1	rs1_229092_A_G	229092	A	G	90	0.455556	-0.0330109	0.120747	0.784555
2	rs2_98_A_C	98	C	A	88	0.329545	0.233043	0.129379	0.0716638
2	rs2_330_A_T	330	T	A	92	0.130435	0.151403	0.176605	0.391282
2	rs2_376_T_C	376	C	T	94	0.404255	0.205515	0.119901	0.086522
2	rs2_394_T_C	394	C	T	89	0.0674157	0.249508	0.241172	0.300871
2	rs2_564_C_G	564	G	C	90	0.0888889	0.154927	0.211308	0.463449
2	rs2_796_T_C	796	C	T	92	0.26087	-0.340164	0.13545	0.0120267
2	rs2_863_T_A	863	A	T	95	0.105263	-0.152525	0.190721	0.423866
2	rs2_1187_C_T	1187	C	T	93	0.365591	0.306451	0.122835	0.0126021
2	rs2_1231_T_C	1231	C	T	94	0.255319	-0.272221	0.134944	0.0436662
2	rs2_1254_T_C	1254	C	T	94	0.0744681	-0.146135	0.224131	0.514397
2	rs2_1404_A_G	1404	G	A	94	0.0957447	0.0622541	0.199977	0.755567
2	rs2_1543_G_A	1543	A	G	93	0.0967742	0.00117998	0.20009	0.995295
2	rs2_1564_G_A	1564	A	G	96	0.104167	0.17446	0.190604	0.360033
2	rs2_1642_A_G	1642	G	A	96	0.260417	-0.132475	0.132673	0.318032
2	rs2_1651_C_A	1651	A	C	95	0.284211	-0.198378	0.129769	0.126339
2	rs2_1664_A_G	1664	G	A	88	0.159091	0.2947	0.166267	0.0763205
2	rs2_1691_T_C	1691	C	T	88	0.363636	-0.232369	0.126421	0.0660538
2	rs2_1696_G_A	1696	A	G	90	0.288889	0.25777	0.132675	0.0520331
2	rs2_1714_G_A	1714	A	G	90	0.155556	0.0190536	0.165919	0.908574
2	rs2_1727_C_T	1727	T	C	92	0.152174	0.0109477	0.165588	0.947287
2	rs2_1795_A_C	1795	C	A	95	0.0631579	0.2109	0.240623	0.380771
2	rs2_1808_A_G	1808	G	A	94	0.180851	0.0980328	0.152876	0.521357
2	rs2_1886_G_A	1886	A	G	95	0.0736842	-0.239829	0.224036	0.284397
2	rs2_2468_C_T	2468	T	C	95	0.178947	-0.175673	0.152699	0.249958
2	rs2_2498_C_T	2498	T	C	94	0.0744681	-0.098785	0.224131	0.659396
2	rs2_2699_C_T	2699	T	C	89	0.269663	-0.116855	0.136263	0.391129
2	rs2_3249_C_T	3249	T	C	92	0.076087	-0.00596743	0.224327	0.978778
2	rs2_3923_C_G	3923	G	C	93	0.365591	-0.121957	0.122835	0.32078
2	rs2_4285_G_A	4285	A	G	93	0.0537634	-0.144144	0.262277	0.582602
2	rs2_4456_C_T	4456	T	C	93	0.0752688	0.0900913	0.224228	0.687842
2	rs2_5336_T_G	5336	G	T	90	0.0888889	0.162318	0.211308	0.442393
2	rs2_5435_C_G	5435	G	C	93	0.129032	-0.118094	0.176463	0.503349
2	rs2_5531_G_A	5531	A	G	95	0.0526316	-0.103444	0.262121	0.693107
2	rs2_5710_G_T	5710	T	G	93	0.0752688	-0.126104	0.224228	0.573849
2	rs2_5929_C_T	5929	T	C	94	0.0531915	0.214401	0.262198	0.413526
2	rs2_5959_C_T	5959	T	C	95	0.0526316	-0.42787	0.262121	0.102608
2	rs2_5980_C_T	5980	C	T	94	0.489362	0.0260907	0.117709	0.824584
2	rs2_6130_T_C	6130	C	T	96	0.0520833	-0.146346	0.262045	0.576518
2	rs2_6139_G_A	6139	A	G	96	0.0833333	-0.195289	0.210666	0.353923
2	rs2_6155_C_T	6155	T	C	96	0.0520833	-0.0348902	0.262045	0.894078
2	rs2_6157_T_C	6157	C	T	96	0.0729167	0.00823887	0.223943	0.970652
2	rs2_6228_C_G	6228	G	C	96	0.270833	-0.0466778	0.131022	0.721648
2	rs2_6288_T_C	6288	C	T	94	0.212766	0.0195139	0.143774	0.892037
2	rs2_6294_A_G	6294	G	A	94	0.0531915	0.0911564	0.262198	0.728094
2	rs2_6302_A_G	6302	A	G	93	0.290323	0.031567	0.130327	0.808614
2	rs2_6328_A_G	6328	G	A	96	0.135417	0.0190837	0.170165	0.910706
2	rs2_6337_A_G	6337	G	A	96	0.135417	-0.0217481	0.170165	0.898302
2	rs2_6379_A_T	6379	A	T	95	0.0736842	0.119298	0.224036	0.594384
2	rs2_6401_C_T	6401	T	C	96	0.197917	-0.0216788	0.146137	0.88207
2	rs2_6630_G_A	6630	A	G	92	0.076087	0.134384	0.224327	0.549136
2	rs2_6684_T_C	6684	C	T	94	0.276596	-0.260523	0.131543	0.0476464
2	rs2_6689_G_A	6689	A	G	97	0.0824742	0.230647	0.210568	0.273361
2	rs2_6704_T_A	6704	A	T	97	0.185567	-0.0058326	0.148998	0.968774
2	rs2_6707_C_T	6707	T	C	97	0.0824742	-0.0470131	0.210568	0.823327
2	rs2_6743_C_T	6743	T	C	97	0.0515464	0.154885	0.261971	0.554367
2	rs2_6796_C_G	6796	G	C	96	0.375	0.0554009	0.120269	0.645056
2	rs2_6831_T_C	6831	C	T	97	0.123711	0.119016	0.175927	0.498716
2	rs2_6918_A_G	6918	G	A	97	0.0721649	-0.173602	0.223852	0.438033
2	rs2_6982_C_A	6982	A	C	97	0.0515464	-0.1004	0.261971	0.701535
2	rs2_7023_C_T	7023	T	C	97	0.0515464	-0.220532	0.261971	0.39989
2	rs2_7044_C_T	7044	T	C	97	0.113402	-0.202373	0.182678	0.267943
2	rs2_7100_C_T	7100	T	C	97	0.103093	-0.228418	0.19049	0.230485
2	rs2_7109_G_C	7109	C	G	97	0.123711	0.220376	0.175927	0.210329
2	rs2_7337_C_T	7337	T	C	97	0.0515464	-0.469476	0.261971	0.0731182
2	rs2_7402_A_G	7402	G	A	97	0.0927835	0.159511	0.19965	0.424319
2	rs2_7481_T_C	7481	C	T	95	0.463158	0.00568688	0.117381	0.961359
2	rs2_7549_T_C	7549	C	T	96	0.0625	-0.0429058	0.240538	0.858429
2	rs2_7997_G_A	7997	A	G	95	0.0736842	-0.129863	0.224036	0.562149
2	rs2_8139_T_C	8139	C	T	97	0.0618557	-0.17079	0.240456	0.477533
2	rs2_8174_T_A	8174	A	T	97	0.278351	-0.075468	0.129241	0.559266
2	rs2_8250_A_G	8250	G	A	97	0.113402	0.0664883	0.182678	0.715884
2	rs2_8330_G_A	8330	A	G	96	0.0520833	0.00180696	0.262045	0.994498
2	rs2_8353_A_G	8353	G	A	96	0.0833333	-0.151298	0.210666	0.47264
2	rs2_8393_T_A	8393	A	T	96	0.104167	-0.056832	0.190604	0.765575
2	rs2_8651_G_C	8651	C	G	96	0.09375	0.157261	0.199756	0.431127
2	rs2_9301_G_A	9301	A	G	97	0.0515464	0.148078	0.261971	0.571907
2	rs2_9535_G_A	9535	A	G	95	0.105263	0.424681	0.190721	0.0259664
2	rs2_9541_T_C	9541	C	T	95	0.0631579	-0.209678	0.240623	0.383538
2	rs2_9544_G_T	9544	T	G	95	0.0526316	0.116063	0.262121	0.657921
2	rs2_9801_C_T	9801	T	C	96	0.0416667	-0.210713	0.291379	0.469583
2	rs2_10135_C_T	10135	T	C	97	0.0824742	-0.146852	0.210568	0.485547
2	rs2_11361_G_C	11361	G	C	97	0.484536	0.0851236	0.115904	0.462685
2	rs2_11435_G_A	11435	A	G	97	0.443299	-0.11109	0.116601	0.340721
2	rs2_11480_A_G	11480	G	A	97	0.0721649	0.0919221	0.223852	0.681339
2	rs2_11803_C_T	11803	T	C	96	0.0520833	-0.0251942	0.262045	0.923406
2	rs2_12133_T_C	12133	C	T	96	0.0729167	-0.267134	0.223943	0.232921
2	rs2_12407_T_C	12407	C	T	96	0.0520833	-0.0238567	0.262045	0.92746
2	rs2_13205_G_C	13205	C	G	95	0.0736842	0.0142563	0.224036	0.949262
2	rs2_14093_A_G	14093	G	A	97	0.0515464	0.260163	0.261971	0.320662
2	rs2_15338_T_C	15338	C	T	97	0.0618557	0.151739	0.240456	0.528009
2	rs2_16896_T_C	16896	C	T	97	0.0515464	0.117358	0.261971	0.654167
2	rs2_17502_G_A	17502	A	G	96	0.0625	0.114174	0.240538	0.635029
2	rs2_19218_T_C	19218	C	T	97	0.0721649	-0.140653	0.223852	0.529787
2	rs2_19770_A_G	19770	G	A	97	0.0927835	0.16269	0.19965	0.415144
2	rs2_20079_A_C	20079	C	A	97	0.0515464	0.0883515	0.261971	0.735923
2	rs2_21325_C_T	21325	T	C	97	0.0515464	-0.0525804	0.261971	0.840925
2	rs2_21612_C_T	21612	T	C	97	0.103093	0.0477394	0.19049	0.802113
2	rs2_24209_T_C	24209	T	C	97	0.175258	0.151913	0.152357	0.318722
2	rs2_25059_C_T	25059	T	C	97	0.113402	-0.0572967	0.182678	0.753788
2	rs2_26010_C_T	26010	T	C	97	0.0515464	-0.00352313	0.261971	0.98927
2	rs2_26165_T_C	26165	C	T	97	0.0618557	-0.143208	0.240456	0.551463
2	rs2_26596_C_G	26596	G	C	96	0.177083	-0.011207	0.152526	0.941428
2	rs2_26815_A_G	26815	A	G	97	0.216495	0.0478278	0.140642	0.733806
2	rs2_28747_G_C	28747	C	G	97	0.0515464	0.131065	0.261971	0.616861
2	rs2_28806_A_T	28806	T	A	97	0.0515464	0.397285	0.261971	0.129387
2	rs2_29165_G_A	29165	A	G	97	0.0515464	-0.124216	0.261971	0.635387
2	rs2_29424_G_C	29424	C	G	97	0.0824742	0.0225406	0.210568	0.914752
2	rs2_29496_C_T	29496	T	C	97	0.0927835	-0.0536917	0.19965	0.787984
2	rs2_30050_A_G	30050	G	A	97	0.185567	-0.171367	0.148998	0.250091
2	rs2_30231_T_A	30231	A	T	88	0.113636	-0.0364643	0.19162	0.849078
2	rs2_30717_A_T	30717	T	A	92	0.0652174	-0.213865	0.240888	0.374639
2	rs2_30723_G_A	30723	A	G	92	0.119565	-0.14479	0.183316	0.429622
2	rs2_31261_C_A	31261	A	C	94	0.0531915	-0.242677	0.262198	0.354681
2	rs2_32251_T_C	32251	C	T	96	0.0416667	-0.213318	0.291379	0.464109
2	rs2_32719_A_G	32719	G	A	95	0.389474	0.117152	0.120031	0.329056
2	rs2_33604_A_G	33604	G	A	95	0.0842105	0.0277039	0.210767	0.895425
2	rs2_33731_A_G	33731	G	A	88	0.0909091	-0.284635	0.211542	0.178456
2	rs2_33823_G_A	33823	A	G	89	0.292135	-0.221372	0.132979	0.0959698
2	rs2_33974_T_C	33974	C	T	95	0.0631579	0.194799	0.240623	0.418193
2	rs2_34219_C_T	34219	T	C	96	0.125	-0.245223	0.176056	0.16366
2	rs2_34524_A_T	34524	T	A	93	0.129032	-0.0764615	0.176463	0.664797
2	rs2_35153_T_C	35153	C	T	96	0.104167	0.24867	0.190604	0.192014
2	rs2_35236_A_G	35236	G	A	94	0.106383	-0.150529	0.19084	0.430247
2	rs2_35711_C_G	35711	C	G	97	0.360825	-0.053075	0.120615	0.659911
2	rs2_35725_T_C	35725	C	T	97	0.0721649	0.238773	0.223852	0.286129
2	rs2_35846_G_A	35846	A	G	97	0.0824742	0.0811878	0.210568	0.699818
2	rs2_36385_C_T	36385	T	C	97	0.0824742	0.151077	0.210568	0.473082
2	rs2_37454_C_T	37454	C	T	97	0.0721649	-0.211009	0.223852	0.345872
2	rs2_38045_C_T	38045	T	C	97	0.0515464	-0.308113	0.261971	0.23954
2	rs2_40590_C_A	40590	A	C	97	0.0721649	-0.0420539	0.223852	0.850983
2	rs2_41543_A_G	41543	G	A	97	0.103093	-0.127919	0.19049	0.501886
2	rs2_41781_C_T	41781	T	C	97	0.0618557	-0.0498341	0.240456	0.835816
2	rs2_42836_A_G	42836	G	A	97	0.134021	-0.0389709	0.170028	0.818711
2	rs2_44008_G_A	44008	A	G	97	0.14433	-0.0649219	0.164827	0.69367
2	rs2_44679_G_C	44679	C	G	97	0.0515464	-0.36857	0.261971	0.159453
2	rs2_45152_C_T	45152	T	C	97	0.0618557	0.0394769	0.240456	0.869593
2	rs2_45907_C_G	45907	G	C	97	0.0515464	-0.200225	0.261971	0.444686
2	rs2_46755_T_C	46755	C	T	97	0.175258	0.148197	0.152357	0.330706
2	rs2_48974_A_T	48974	T	A	97	0.0515464	-0.494452	0.261971	0.0591024
2	rs2_49789_C_T	49789	T	C	97	0.123711	0.0261761	0.175927	0.88172
2	rs2_49999_A_G	49999	A	G	97	0.216495	0.0432423	0.140642	0.758491
2	rs2_50611_A_G	50611	G	A	96	0.0833333	-0.0312104	0.210666	0.882224
2	rs2_53017_T_C	53017	C	T	97	0.0824742	-0.04946	0.210568	0.814295
2	rs2_53227_T_C	53227	C	T	97	0.0515464	-0.394009	0.261971	0.132577
2	rs2_53916_G_A	53916	A	G	96	0.0520833	0.30953	0.262045	0.237519
2	rs2_54156_T_C	54156	T	C	97	0.123711	-0.0300321	0.175927	0.864453
2	rs2_57812_G_C	57812	C	G	97	0.0618557	0.206038	0.240456	0.391519
2	rs2_59477_A_G	59477	G	A	97	0.0515464	0.0978857	0.261971	0.708664
2	rs2_60504_T_C	60504	C	T	97	0.0618557	-0.15253	0.240456	0.525861
2	rs2_60580_T_C	60580	C	T	97	0.0515464	-0.185251	0.261971	0.479477
2	rs2_60644_C_T	60644	T	C	97	0.0618557	0.232203	0.240456	0.334205
2	rs2_61089_T_A	61089	A	T	97	0.381443	-0.0519889	0.119249	0.662859
2	rs2_61103_T_C	61103	C	T	97	0.309278	-0.0719613	0.125324	0.565831
2	rs2_62221_T_G	62221	G	T	97	0.0618557	0.127976	0.240456	0.594573
2	rs2_62234_A_C	62234	C	A	97	0.0515464	0.0690337	0.261971	0.792152
2	rs2_63068_T_C	63068	C	T	97	0.0515464	0.062832	0.261971	0.810451
2	rs2_63416_C_G	63416	G	C	97	0.0824742	0.0265427	0.210568	0.89969
2	rs2_63530_G_A	63530	A	G	97	0.0515464	0.157326	0.261971	0.54814
2	rs2_64126_A_G	64126	G	A	97	0.0515464	-0.287518	0.261971	0.272415
2	rs2_65145_G_A	65145	A	G	96	0.125	-0.0454607	0.176056	0.796239
2	rs2_65818_G_A	65818	A	G	97	0.0618557	0.245798	0.240456	0.306678
2	rs2_66122_C_T	66122	T	C	97	0.0309278	-0.362906	0.334586	0.27808
2	rs2_67562_C_T	67562	T	C	97	0.0824742	0.0812279	0.210568	0.699677
2	rs2_67843_T_C	67843	C	T	96	0.0729167	0.00469036	0.223943	0.98329
2	rs2_67976_C_T	67976	T	C	96	0.15625	0.11154	0.160359	0.486703
2	rs2_68282_G_A	68282	A	G	97	0.0824742	0.177156	0.210568	0.400165
2	rs2_68312_A_G	68312	G	A	97	0.0721649	0.0475807	0.223852	0.831675
2	rs2_69772_A_G	69772	A	G	97	0.237113	-0.0337008	0.136192	0.804559
2	rs2_71014_G_A	71014	A	G	96	0.0729167	-0.102061	0.223943	0.648573
2	rs2_71966_G_A	71966	A	G	95	0.0421053	-0.0597011	0.291445	0.837693
2	rs2_72365_G_A	72365	A	G	96	0.09375	-0.260218	0.199756	0.192684
2	rs2_72374_A_G	72374	G	A	96	0.125	0.0180494	0.176056	0.918343
2	rs2_73273_C_T	73273	T	C	97	0.0515464	0.0419736	0.261971	0.872706
2	rs2_73354_C_T	73354	C	T	97	0.0515464	-0.419884	0.261971	0.108981
2	rs2_73359_T_C	73359	C	T	97	0.103093	0.12491	0.19049	0.511999
2	rs2_74858_T_G	74858	G	T	97	0.0618557	0.293496	0.240456	0.222244
2	rs2_75064_C_G	75064	G	C	96	0.0520833	0.150467	0.262045	0.56583
2	rs2_76124_G_C	76124	C	G	97	0.0515464	0.230187	0.261971	0.379579
2	rs2_76662_C_T	76662	T	C	97	0.0618557	-0.222729	0.240456	0.354301
2	rs2_77748_A_G	77748	G	A	97	0.42268	-0.131269	0.117259	0.262937
2	rs2_77835_A_C	77835	C	A	97	0.371134	-0.143587	0.119899	0.231086
2	rs2_78075_C_T	78075	T	C	96	0.0520833	0.185033	0.262045	0.48012
2	rs2_78876_A_G	78876	G	A	97	0.0618557	0.118537	0.240456	0.622036
2	rs2_80186_C_G	80186	G	C	95	0.0526316	0.0316976	0.262121	0.903748
2	rs2_80202_C_T	80202	T	C	96	0.166667	0.154236	0.156234	0.323541
2	rs2_80393_A_G	80393	G	A	97	0.0515464	0.113862	0.261971	0.663826
2	rs2_82558_A_G	82558	G	A	96	0.0520833	0.183598	0.262045	0.48353
2	rs2_83698_C_T	83698	C	T	97	0.154639	-0.179319	0.160206	0.263012
2	rs2_85060_C_T	85060	T	C	96	0.0416667	-0.0898544	0.291379	0.757795
2	rs2_86107_A_C	86107	C	A	96	0.09375	0.307276	0.199756	0.123987
2	rs2_87000_A_G	87000	G	A	97	0.0412371	-0.273115	0.291313	0.348486
2	rs2_87619_G_A	87619	A	G	97	0.0824742	0.335321	0.210568	0.111281
2	rs2_87711_T_C	87711	C	T	97	0.0515464	0.399109	0.261971	0.127637
2	rs2_87720_C_T	87720	T	C	97	0.0721649	-0.0113362	0.223852	0.959611
2	rs2_87878_C_G	87878	G	C	96	0.0520833	0.118385	0.262045	0.651433
2	rs2_88012_T_A	88012	A	T	96	0.0520833	0.0757034	0.262045	0.772662
2	rs2_89151_T_C	89151	C	T	96	0.0520833	-0.0303686	0.262045	0.907739
2	rs2_89547_A_G	89547	A	G	97	0.0721649	-0.117831	0.223852	0.598625
2	rs2_89798_G_A	89798	A	G	97	0.0618557	-0.29783	0.240456	0.215491
2	rs2_91802_G_A	91802	A	G	97	0.0515464	0.141056	0.261971	0.590271
2	rs2_93331_A_G	93331	G	A	96	0.0625	0.211581	0.240538	0.379069
2	rs2_93522_T_A	93522	A	T	97	0.0412371	-0.0699623	0.291313	0.810205
2	rs2_93811_T_C	93811	T	C	97	0.113402	0.188527	0.182678	0.302063
2	rs2_95085_G_A	95085	A	G	97	0.226804	0.152269	0.138322	0.270968
2	rs2_96088_C_T	96088	T	C	97	0.0824742	0.0332746	0.210568	0.874438
2	rs2_96867_C_T	96867	T	C	97	0.0824742	-0.185767	0.210568	0.377657
2	rs2_97999_G_A	97999	A	G	97	0.0927835	0.449649	0.19965	0.0243106
2	rs2_99452_A_C	99452	C	A	97	0.0412371	0.15037	0.291313	0.605729
2	rs2_100153_A_G	100153	G	A	96	0.0520833	-0.189021	0.262045	0.470705
2	rs2_100884_G_A	100884	A	G	96	0.0729167	-0.0989965	0.223943	0.658445
2	rs2_101028_T_C	101028	C	T	97	0.0618557	-0.108277	0.240456	0.652494
2	rs2_101586_G_A	101586	A	G	97	0.0515464	-0.420911	0.261971	0.108118
2	rs2_101668_A_G	101668	G	A	97	0.0618557	-0.0303342	0.240456	0.899611
2	rs2_102242_T_C	102242	C	T	97	0.175258	-0.0489674	0.152357	0.747908
2	rs2_102572_T_C	102572	C	T	97	0.0927835	-0.0862516	0.19965	0.665731
2	rs2_103646_C_T	103646	T	C	96	0.15625	0.168354	0.160359	0.293783
2	rs2_105610_A_G	105610	G	A	97	0.0618557	-0.138762	0.240456	0.563886
2	rs2_106356_G_A	106356	A	G	97	0.0618557	0.0940063	0.240456	0.695834
2	rs2_107123_A_T	107123	A	T	97	0.113402	0.00317529	0.182678	0.986132
2	rs2_107124_C_T	107124	T	C	97	0.164948	0.286981	0.156074	0.0659511
2	rs2_107893_T_C	107893	C	T	97	0.0515464	-0.0829436	0.261971	0.751536
2	rs2_108696_C_T	108696	T	C	97	0.0721649	0.0663109	0.223852	0.767057
2	rs2_109029_A_G	109029	G	A	97	0.0515464	-0.128115	0.261971	0.62481
2	rs2_109997_T_C	109997	C	T	96	0.0729167	-0.17811	0.223943	0.426417
2	rs2_110806_A_G	110806	G	A	97	0.103093	0.115394	0.19049	0.544663
2	rs2_112464_A_T	112464	T	A	96	0.0520833	-0.248619	0.262045	0.342739
2	rs2_112537_C_T	112537	T	C	96	0.0520833	0.433644	0.262045	0.0979561
2	rs2_112591_C_A	112591	A	C	96	0.0729167	0.150895	0.223943	0.500433
2	rs2_114528_G_A	114528	A	G	96	0.0520833	0.131574	0.262045	0.615593
2	rs2_114766_T_C	114766	T	C	96	0.15625	0.0425843	0.160359	0.790581
2	rs2_115437_G_A	115437	A	G	96	0.239583	0.00219991	0.136413	0.987133
2	rs2_116470_C_T	116470	T	C	97	0.0515464	0.125135	0.261971	0.632886
2	rs2_117029_G_A	117029	A	G	97	0.0515464	0.0703062	0.261971	0.788411
2	rs2_117506_A_G	117506	G	A	97	0.0721649	0.106483	0.223852	0.6343
2	rs2_117810_C_T	117810	T	C	97	0.0618557	-0.297717	0.240456	0.215666
2	rs2_118289_C_T	118289	T	C	97	0.0618557	0.35591	0.240456	0.138835
2	rs2_120090_G_T	120090	T	G	97	0.103093	0.221061	0.19049	0.24585
2	rs2_120170_G_A	120170	G	A	97	0.123711	-0.152639	0.175927	0.385599
2	rs2_120369_G_C	120369	G	C	97	0.0721649	-0.269231	0.223852	0.229086
2	rs2_120543_C_T	120543	T	C	97	0.0618557	-0.281001	0.240456	0.242558
2	rs2_120582_A_G	120582	G	A	96	0.0520833	0.0958204	0.262045	0.714616
2	rs2_122984_T_C	122984	C	T	97	0.0412371	-0.146574	0.291313	0.61486
2	rs2_123863_G_A	123863	A	G	97	0.0721649	-0.0875652	0.223852	0.695668
2	rs2_124007_C_T	124007	T	C	97	0.0618557	-0.109355	0.240456	0.649267
2	rs2_124174_C_G	124174	C	G	97	0.0721649	-0.00315392	0.223852	0.988759
2	rs2_124298_C_T	124298	T	C	96	0.0520833	0.0340954	0.262045	0.896477
2	rs2_126980_T_C	126980	C	T	97	0.0618557	0.0712827	0.240456	0.766888
2	rs2_127166_G_A	127166	A	G	97	0.0721649	0.367259	0.223852	0.100874
2	rs2_127596_T_C	127596	C	T	96	0.09375	-0.183634	0.199756	0.357945
2	rs2_127887_A_T	127887	T	A	96	0.0520833	0.131574	0.262045	0.615593
2	rs2_128435_A_G	128435	G	A	97	0.0515464	-0.19272	0.261971	0.46194
2	rs2_128717_T_A	128717	A	T	97	0.0515464	-0.00953999	0.261971	0.97095
2	rs2_129386_T_C	129386	T	C	97	0.412371	-0.272969	0.11767	0.0203521
2	rs2_129437_G_A	129437	G	A	97	0.474227	-0.256531	0.116003	0.0270064
2	rs2_129497_T_C	129497	C	T	97	0.0618557	0.037633	0.240456	0.875634
2	rs2_130040_T_C	130040	C	T	97	0.0618557	-0.112301	0.240456	0.640476
2	rs2_130976_G_A	130976	A	G	96	0.0625	0.198622	0.240538	0.408952
2	rs2_132037_C_T	132037	T	C	96	0.0520833	-0.27004	0.262045	0.30277
2	rs2_132489_T_C	132489	C	T	96	0.0833333	-0.260047	0.210666	0.217053
2	rs2_132699_A_G	132699	G	A	96	0.0833333	-0.0978021	0.210666	0.642468
2	rs2_132854_G_A	132854	A	G	96	0.0520833	-0.365241	0.262045	0.163375
2	rs2_133107_A_G	133107	G	A	96	0.09375	-0.00270506	0.199756	0.989196
2	rs2_133124_A_G	133124	G	A	96	0.0416667	-0.0479116	0.291379	0.869392
2	rs2_133163_G_C	133163	G	C	96	0.145833	-0.0677364	0.164972	0.681371
2	rs2_133654_T_A	133654	A	T	96	0.0520833	0.0340954	0.262045	0.896477
2	rs2_133656_G_T	133656	T	G	96	0.0833333	-0.156016	0.210666	0.458945
2	rs2_135402_C_T	135402	T	C	97	0.185567	0.0612932	0.148998	0.680803
2	rs2_135718_G_A	135718	A	G	97	0.0618557	-0.104941	0.240456	0.66253
2	rs2_136047_A_G	136047	G	A	96	0.0729167	0.254531	0.223943	0.25571
2	rs2_136889_C_T	136889	T	C	97	0.0515464	-0.120033	0.261971	0.646814
2	rs2_137486_C_T	137486	T	C	96	0.0729167	0.185008	0.223943	0.408725
2	rs2_138122_A_G	138122	G	A	96	0.0520833	0.271945	0.262045	0.299372
2	rs2_138500_C_T	138500	T	C	97	0.0618557	-0.286269	0.240456	0.23384
2	rs2_140129_A_G	140129	G	A	96	0.0520833	-0.161524	0.262045	0.537632
2	rs2_140633_C_T	140633	T	C	96	0.0833333	-0.164268	0.210666	0.435534
2	rs2_140728_C_G	140728	G	C	96	0.0833333	0.204719	0.210666	0.331165
2	rs2_140863_G_T	140863	T	G	96	0.15625	-0.00225479	0.160359	0.988781
2	rs2_142804_C_G	142804	C	G	97	0.0824742	-0.00724473	0.210568	0.972554
2	rs2_143341_C_T	143341	T	C	96	0.0416667	-0.320789	0.291379	0.270924
2	rs2_143356_T_G	143356	G	T	96	0.0729167	-0.0362767	0.223943	0.871313
2	rs2_143789_G_A	143789	A	G	96	0.0833333	-0.285808	0.210666	0.174882
2	rs2_144190_G_A	144190	A	G	97	0.0515464	-0.17934	0.261971	0.493609
2	rs2_145459_A_C	145459	C	A	96	0.0625	0.118733	0.240538	0.62158
2	rs2_145751_G_T	145751	T	G	96	0.0520833	0.0340954	0.262045	0.896477
2	rs2_145934_G_A	145934	A	G	96	0.09375	0.0800055	0.199756	0.688777
2	rs2_145995_C_A	145995	A	C	96	0.0520833	0.110022	0.262045	0.674589
2	rs2_146288_T_C	146288	C	T	96	0.166667	0.0151113	0.156234	0.922947
2	rs2_146950_G_A	146950	A	G	97	0.0618557	0.0221444	0.240456	0.926624
2	rs2_147685_T_C	147685	C	T	96	0.0416667	0.147454	0.291379	0.612817
2	rs2_149962_G_T	149962	T	G	97	0.0927835	0.129323	0.19965	0.517149
2	rs2_150056_T_C	150056	C	T	97	0.0721649	-0.281453	0.223852	0.208639
2	rs2_151409_T_C	151409	C	T	96	0.0729167	-0.121116	0.223943	0.58862
2	rs2_151499_A_G	151499	G	A	97	0.0515464	-0.288578	0.261971	0.27065
2	rs2_152176_G_A	152176	A	G	96	0.0625	-0.0895944	0.240538	0.70954
2	rs2_153027_C_T	153027	T	C	97	0.0515464	-0.0920716	0.261971	0.725245
2	rs2_153035_G_A	153035	A	G	97	0.0515464	-0.178221	0.261971	0.49631
2	rs2_153547_T_C	153547	C	T	97	0.0515464	0.152151	0.261971	0.56138
2	rs2_153744_A_T	153744	T	A	97	0.0515464	-0.195596	0.261971	0.455284
2	rs2_153858_G_A	153858	A	G	96	0.0625	0.195038	0.240538	0.417458
2	rs2_154241_C_T	154241	T	C	97	0.0618557	-0.0384146	0.240456	0.873072
2	rs2_155451_C_A	155451	A	C	97	0.0515464	0.0981954	0.261971	0.707784
2	rs2_156545_T_C	156545	C	T	97	0.103093	-0.172734	0.19049	0.364519
2	rs2_156650_G_A	156650	A	G	97	0.0927835	0.130276	0.19965	0.514063
2	rs2_157763_A_T	157763	T	A	97	0.0618557	-0.0808901	0.240456	0.736567
2	rs2_159303_C_A	159303	A	C	97	0.113402	0.027282	0.182678	0.881281
2	rs2_159731_T_C	159731	C	T	97	0.0618557	-0.248221	0.240456	0.301935
2	rs2_161272_C_T	161272	T	C	97	0.103093	-0.196521	0.19049	0.302231
2	rs2_162035_A_G	162035	G	A	97	0.0515464	0.121417	0.261971	0.643023
2	rs2_163989_G_A	163989	G	A	97	0.0515464	-0.00224647	0.261971	0.993158
2	rs2_164000_C_T	164000	T	C	97	0.164948	0.0705867	0.156074	0.651077
2	rs2_164147_C_T	164147	T	C	97	0.0515464	0.204376	0.261971	0.435303
2	rs2_165022_T_C	165022	C	T	97	0.0618557	0.038236	0.240456	0.873657
2	rs2_165358_A_T	165358	T	A	97	0.0515464	0.0425248	0.261971	0.871049
2	rs2_165754_T_G	165754	G	T	97	0.0618557	0.0582126	0.240456	0.808708
2	rs2_168194_G_A	168194	G	A	96	0.0520833	0.109392	0.262045	0.676346
2	rs2_169805_A_T	169805	T	A	97	0.0927835	0.0892934	0.19965	0.654695
2	rs2_170152_T_C	170152	C	T	97	0.0515464	0.03027	0.261971	0.908011
2	rs2_170254_T_G	170254	G	T	97	0.113402	0.130841	0.182678	0.473843
2	rs2_170413_G_A	170413	A	G	97	0.0721649	-0.202028	0.223852	0.366789
2	rs2_171941_G_A	171941	A	G	96	0.0520833	0.2082	0.262045	0.426893
2	rs2_172322_G_T	172322	T	G	96	0.145833	-0.0913515	0.164972	0.579757
2	rs2_172965_T_C	172965	C	T	97	0.175258	0.129272	0.152357	0.396171
2	rs2_173196_C_T	173196	T	C	97	0.113402	-0.0859119	0.182678	0.638147
2	rs2_173814_A_G	173814	G	A	97	0.0721649	0.195602	0.223852	0.382227
2	rs2_174881_T_G	174881	T	G	96	0.427083	-0.0398898	0.117709	0.734695
2	rs2_175625_G_A	175625	A	G	97	0.0515464	-0.153353	0.261971	0.558291
2	rs2_177341_A_G	177341	G	A	96	0.0625	0.123277	0.240538	0.608297
2	rs2_179233_T_C	179233	C	T	97	0.0824742	-0.0243176	0.210568	0.90806
2	rs2_179248_A_G	179248	A	G	97	0.206186	-0.0125274	0.143176	0.930277
2	rs2_179257_C_T	179257	C	T	97	0.195876	-0.0581456	0.145951	0.690342
2	rs2_179266_A_G	179266	G	A	97	0.0927835	0.0625827	0.19965	0.753929
2	rs2_180763_A_G	180763	G	A	96	0.0729167	0.00658268	0.223943	0.97655
2	rs2_180832_G_T	180832	T	G	96	0.09375	-0.0898512	0.199756	0.652852
2	rs2_180990_T_C	180990	C	T	97	0.0515464	0.156687	0.261971	0.549768
2	rs2_182758_A_G	182758	G	A	97	0.0824742	0.0656409	0.210568	0.755243
2	rs2_184647_C_G	184647	G	C	97	0.0721649	0.127592	0.223852	0.56869
2	rs2_186369_A_C	186369	C	A	97	0.0618557	-0.0429796	0.240456	0.85814
2	rs2_186982_A_G	186982	G	A	97	0.0618557	0.184206	0.240456	0.443635
2	rs2_187142_C_T	187142	T	C	95	0.0526316	-0.00154894	0.262121	0.995285
2	rs2_187153_G_A	187153	G	A	95	0.0421053	0.177595	0.291445	0.542286
2	rs2_187176_T_C	187176	C	T	95	0.0631579	0.127232	0.240623	0.596972
2	rs2_187714_C_T	187714	T	C	96	0.197917	-0.0626312	0.146137	0.668229
2	rs2_187873_T_C	187873	T	C	97	0.154639	-0.0224969	0.160206	0.888324
2	rs2_188050_T_C	188050	C	T	96	0.0416667	-0.238023	0.291379	0.413994
2	rs2_188077_C_T	188077	T	C	96	0.0520833	-0.304832	0.262045	0.244716
2	rs2_189352_T_C	189352	C	T	97	0.103093	0.0722399	0.19049	0.704516
2	rs2_189433_C_T	189433	T	C	97	0.0515464	0.340991	0.261971	0.19304
2	rs2_191060_G_A	191060	A	G	97	0.0515464	0.116157	0.261971	0.65748
2	rs2_192122_C_T	192122	T	C	97	0.226804	0.175039	0.138322	0.205711
2	rs2_192341_A_G	192341	G	A	97	0.123711	-0.448289	0.175927	0.0108293
2	rs2_193534_C_T	193534	T	C	97	0.0515464	-0.0620552	0.261971	0.812751
2	rs2_193891_G_C	193891	C	G	97	0.0618557	0.115194	0.240456	0.631893
2	rs2_194406_T_C	194406	C	T	97	0.0412371	0.0785885	0.291313	0.787335
2	rs2_194856_C_G	194856	G	C	97	0.0618557	0.27911	0.240456	0.245742
2	rs2_195718_C_G	195718	G	C	97	0.0515464	-0.0400587	0.261971	0.878467
2	rs2_196430_T_A	196430	A	T	97	0.0515464	-0.0642252	0.261971	0.806331
2	rs2_196686_C_A	196686	A	C	96	0.104167	-0.0680505	0.190604	0.721073
2	rs2_196707_C_T	196707	T	C	96	0.0520833	-0.15648	0.262045	0.550409
2	rs2_197703_T_A	197703	A	T	97	0.14433	0.174924	0.164827	0.288574
2	rs2_197816_T_C	197816	C	T	97	0.103093	-0.28027	0.19049	0.141208
2	rs2_197966_A_C	197966	C	A	97	0.0515464	0.404149	0.261971	0.122897
2	rs2_198110_A_G	198110	G	A	97	0.0721649	-0.0913899	0.223852	0.683083
2	rs2_198683_G_A	198683	A	G	97	0.0721649	0.00440184	0.223852	0.984311
2	rs2_198747_T_C	198747	C	T	97	0.0515464	0.208297	0.261971	0.426546
2	rs2_199131_T_C	199131	C	T	97	0.0618557	-0.199158	0.240456	0.407527
2	rs2_199934_A_C	199934	C	A	97	0.0515464	-0.0114134	0.261971	0.965249
2	rs2_200038_G_T	200038	T	G	97	0.0618557	-0.143458	0.240456	0.55077
2	rs2_201779_C_G	201779	G	C	97	0.134021	0.298406	0.170028	0.0792524
2	rs2_201868_C_G	201868	G	C	97	0.0721649	0.231519	0.223852	0.30102
2	rs2_202766_C_A	202766	A	C	96	0.0625	0.201728	0.240538	0.401666
2	rs2_203285_G_A	203285	A	G	97	0.0824742	0.0336034	0.210568	0.873208
2	rs2_203425_A_G	203425	G	A	97	0.0515464	0.404663	0.261971	0.122422
2	rs2_203480_C_G	203480	G	C	97	0.0618557	0.0444692	0.240456	0.853278
2	rs2_203566_T_C	203566	T	C	97	0.0618557	-0.0358007	0.240456	0.881643
2	rs2_204621_A_G	204621	G	A	97	0.0515464	0.0849039	0.261971	0.745865
2	rs2_205478_T_C	205478	C	T	97	0.0721649	0.0273312	0.223852	0.902824
2	rs2_205766_G_A	205766	A	G	96	0.0625	-0.118984	0.240538	0.620841
2	rs2_206413_A_G	206413	G	A	97	0.0515464	-0.116106	0.261971	0.657621
2	rs2_207611_G_A	207611	A	G	97	0.0824742	-0.24554	0.210568	0.24358
2	rs2_207727_C_T	207727	T	C	97	0.113402	0.0284777	0.182678	0.87612
2	rs2_209203_G_A	209203	A	G	97	0.0515464	-0.00808822	0.261971	0.97537
2	rs2_210102_C_T	210102	T	C	97	0.0927835	-0.267068	0.19965	0.181001
2	rs2_210285_G_T	210285	T	G	97	0.0618557	-0.219499	0.240456	0.361324
2	rs2_210990_G_A	210990	G	A	97	0.350515	0.0527922	0.121401	0.663665
2	rs2_215593_A_G	215593	G	A	96	0.0833333	-0.240995	0.210666	0.252638
2	rs2_217015_G_C	217015	G	C	97	0.164948	-0.00954468	0.156074	0.951236
2	rs2_217869_A_C	217869	C	A	97	0.0515464	-0.12155	0.261971	0.642661
2	rs2_219832_A_G	219832	G	A	97	0.0515464	0.208654	0.261971	0.425755
2	rs2_220381_C_T	220381	T	C	97	0.0618557	0.030506	0.240456	0.899045
2	rs2_221761_G_A	221761	A	G	94	0.0851064	-0.200013	0.21087	0.34287
2	rs2_227198_A_G	227198	G	A	97	0.0618557	0.317835	0.240456	0.186234
2	rs2_228142_A_G	228142	G	A	97	0.0515464	-0.427607	0.261971	0.102623
2	rs2_230826_G_C	230826	C	G	96	0.0520833	0.378212	0.262045	0.148934
2	rs2_231574_A_G	231574	G	A	97	0.0412371	0.0199558	0.291313	0.945385
2	rs2_232488_A_T	232488	T	A	96	0.270833	-0.0528792	0.131022	0.686515
2	rs2_232789_T_C	232789	C	T	97	0.0618557	0.125649	0.240456	0.601292
2	rs2_234340_T_C	234340	T	C	97	0.371134	0.0415486	0.119899	0.728944
2	rs2_234604_T_C	234604	T	C	97	0.463918	0.021986	0.116151	0.849867
2	rs2_235112_G_A	235112	A	G	97	0.0618557	0.0157782	0.240456	0.947682
2	rs2_237444_C_T	237444	T	C	97	0.0515464	0.03027	0.261971	0.908011
2	rs2_238423_T_C	238423	C	T	97	0.0515464	-0.427607	0.261971	0.102623
2	rs2_238590_G_A	238590	A	G	97	0.0515464	0.380427	0.261971	0.146454
2	rs2_238611_C_T	238611	C	T	97	0.164948	-0.0916978	0.156074	0.556848
2	rs2_239052_G_T	239052	T	G	96	0.0625	-0.0349194	0.240538	0.884575
2	rs2_239097_G_A	239097	A	G	96	0.0625	-0.131813	0.240538	0.583698
2	rs2_239382_A_T	239382	T	A	96	0.09375	-0.0463146	0.199756	0.81665
2	rs2_241518_G_A	241518	A	G	97	0.134021	0.196113	0.170028	0.24874
2	rs2_242053_C_G	242053	G	C	97	0.103093	0.0835828	0.19049	0.660822
2	rs2_242398_G_A	242398	A	G	96	0.0729167	-0.0717586	0.223943	0.74864
2	rs2_243330_A_G	243330	G	A	97	0.0618557	0.246567	0.240456	0.305167
2	rs2_247759_G_A	247759	G	A	96	0.385417	0.0121782	0.119634	0.918919
2	rs2_247789_A_G	247789	A	G	96	0.21875	0.0653891	0.140845	0.642459
2	rs2_247894_T_C	247894	C	T	96	0.0625	0.135071	0.240538	0.574433
2	rs2_247963_C_G	247963	G	C	97	0.103093	-0.177469	0.19049	0.351519
2	rs2_248659_G_A	248659	G	A	97	0.0309278	0.277786	0.334586	0.406404
2	rs2_248974_T_C	248974	C	T	96	0.0729167	0.109559	0.223943	0.624681
2	rs2_250931_G_A	250931	A	G	96	0.0520833	-0.351561	0.262045	0.179724
2	rs2_251879_A_G	251879	G	A	96	0.114583	-0.0264305	0.1828	0.885037
2	rs2_252932_G_A	252932	A	G	96	0.0520833	-0.173131	0.262045	0.50881
2	rs2_254064_G_T	254064	T	G	97	0.0618557	-0.0937974	0.240456	0.696476
2	rs2_254728_C_T	254728	T	C	97	0.134021	-0.0350806	0.170028	0.836539
2	rs2_254913_A_G	254913	G	A	96	0.0833333	-0.108743	0.210666	0.605725
2	rs2_255039_C_T	255039	T	C	97	0.0618557	0.19199	0.240456	0.424615
2	rs2_255307_A_G	255307	G	A	97	0.0618557	0.170641	0.240456	0.477918
2	rs2_256201_C_T	256201	T	C	97	0.0515464	0.0294917	0.261971	0.910367
2	rs2_259417_T_C	259417	C	T	97	0.0721649	0.0828781	0.223852	0.711207
2	rs2_259419_T_C	259419	T	C	97	0.268041	-0.10783	0.130772	0.409618
2	rs2_259451_T_A	259451	T	A	97	0.340206	-0.0695273	0.12226	0.569571
2	rs2_259510_T_C	259510	C	T	97	0.0515464	0.158253	0.261971	0.545786
2	rs2_259611_T_C	259611	C	T	96	0.0520833	-0.201731	0.262045	0.441398
2	rs2_259763_G_T	259763	G	T	91	0.373626	-0.0674124	0.12362	0.585534
2	rs2_259764_C_A	259764	A	C	90	0.0555556	-0.0331151	0.262526	0.899621
2	rs2_265449_C_T	265449	T	C	88	0.125	-0.0370362	0.183885	0.840378
2	rs2_265673_T_C	265673	C	T	97	0.0721649	0.244913	0.223852	0.273918
2	rs2_266967_A_G	266967	G	A	96	0.0729167	-0.178732	0.223943	0.424803
2	rs2_267598_A_G	267598	G	A	96	0.0520833	-0.26134	0.262045	0.318614
2	rs2_268086_T_G	268086	G	T	97	0.0824742	-0.0672841	0.210568	0.749319
2	rs2_268137_C_T	268137	T	C	97	0.0515464	-0.127395	0.261971	0.626758
2	rs2_269532_T_C	269532	C	T	97	0.0618557	0.041962	0.240456	0.861464
2	rs2_271446_G_A	271446	A	G	96	0.0729167	-0.0346191	0.223943	0.877145
2	rs2_273221_C_T	273221	T	C	96	0.0833333	0.0929373	0.210666	0.659098
2	rs2_274145_A_G	274145	G	A	97	0.206186	-0.0280389	0.143176	0.844739
2	rs2_274197_T_G	274197	G	T	97	0.14433	-0.0516332	0.164827	0.754085
2	rs2_274896_G_A	274896	A	G	97	0.0618557	0.0918672	0.240456	0.702421
2	rs2_277029_A_G	277029	G	A	97	0.0721649	0.167539	0.223852	0.454199
2	rs2_278475_G_A	278475	A	G	96	0.0625	-0.360624	0.240538	0.133813
2	rs2_280822_T_C	280822	C	T	97	0.0515464	0.0132347	0.261971	0.959708
2	rs2_281670_T_C	281670	C	T	97	0.0618557	-0.049926	0.240456	0.835518
2	rs2_284107_T_A	284107	A	T	96	0.166667	0.0829381	0.156234	0.595518
2	rs2_285109_A_G	285109	G	A	96	0.135417	0.188102	0.170165	0.268984
2	rs2_285979_G_A	285979	A	G	95	0.126316	-0.0286876	0.176189	0.870657
2	rs2_286618_A_G	286618	G	A	96	0.0625	0.139694	0.240538	0.561406
2	rs2_286738_G_T	286738	T	G	96	0.0520833	-0.0365277	0.262045	0.889138
2	rs2_287512_A_G	287512	G	A	97	0.0721649	0.245341	0.223852	0.273081
2	rs2_288379_T_C	288379	C	T	97	0.206186	0.194938	0.143176	0.173348
2	rs2_289043_C_A	289043	A	C	96	0.0520833	-0.369988	0.262045	0.157972
2	rs2_289127_C_T	289127	T	C	96	0.0625	-0.0595431	0.240538	0.80449
2	rs2_290377_C_T	290377	T	C	97	0.175258	-0.0763419	0.152357	0.61632
2	rs2_291464_G_A	291464	A	G	97	0.0824742	0.0405656	0.210568	0.847234
2	rs2_292524_T_C	292524	C	T	95	0.0631579	-0.0595982	0.240623	0.80438
2	rs2_292578_C_T	292578	T	C	97	0.402062	-0.211893	0.118137	0.0728736
2	rs2_292600_A_G	292600	G	A	97	0.340206	-0.226428	0.12226	0.0640231
2	rs2_293149_C_T	293149	T	C	97	0.0515464	0.124572	0.261971	0.634416
2	rs2_293698_A_T	293698	T	A	97	0.0618557	0.192912	0.240456	0.422394
2	rs2_293879_G_A	293879	A	G	96	0.0520833	0.451747	0.262045	0.0847209
2	rs2_294026_A_G	294026	G	A	96	0.0520833	-0.112181	0.262045	0.66858
2	rs2_294937_A_G	294937	G	A	97	0.0721649	-0.0705613	0.223852	0.752599
2	rs2_294941_G_A	294941	A	G	97	0.123711	0.227738	0.175927	0.195491
2	rs2_295709_T_C	295709	C	T	96	0.0416667	-0.132046	0.291379	0.650422
2	rs2_296435_C_T	296435	T	C	97	0.0515464	-0.122707	0.261971	0.639498
2	rs2_297226_G_A	297226	G	A	97	0.0515464	-0.00288429	0.261971	0.991215
2	rs2_298990_G_A	298990	G	A	97	0.0618557	0.0623059	0.240456	0.795546
2	rs2_299354_T_C	299354	C	T	97	0.0824742	-0.145791	0.210568	0.488704
2	rs2_299708_G_A	299708	A	G	97	0.0824742	-0.0238689	0.210568	0.909749
2	rs2_300849_C_T	300849	T	C	97	0.484536	-0.0175975	0.115904	0.879322
2	rs2_301162_G_A	301162	A	G	97	0.0515464	0.107597	0.261971	0.681276
2	rs2_301357_C_T	301357	T	C	96	0.125	-0.0520209	0.176056	0.767628
2	rs2_301999_G_A	301999	A	G	96	0.104167	-0.14286	0.190604	0.453548
2	rs2_302088_A_G	302088	G	A	96	0.0416667	-0.177507	0.291379	0.542395
2	rs2_302839_T_G	302839	T	G	97	0.0824742	0.05054	0.210568	0.810316
2	rs2_303256_G_A	303256	A	G	97	0.164948	-0.0735631	0.156074	0.637401
2	rs2_303295_T_G	303295	G	T	97	0.206186	-0.0272174	0.143176	0.849233
2	rs2_303371_C_T	303371	T	C	97	0.134021	-0.162794	0.170028	0.338337
2	rs2_303435_T_C	303435	C	T	97	0.237113	0.0238066	0.136192	0.861235
2	rs2_303641_G_A	303641	A	G	97	0.0515464	0.117639	0.261971	0.653394
2	rs2_303843_G_A	303843	A	G	96	0.0520833	-0.113051	0.262045	0.666165
2	rs2_303854_C_T	303854	T	C	96	0.0625	0.150646	0.240538	0.531127
2	rs2_305991_G_C	305991	C	G	97	0.0515464	0.0038763	0.261971	0.988194
2	rs2_306242_T_G	306242	T	G	97	0.154639	-0.00149205	0.160206	0.992569
2	rs2_306970_C_T	306970	T	C	97	0.0927835	-0.144853	0.19965	0.468123
2	rs2_308097_A_G	308097	G	A	97	0.134021	0.0367138	0.170028	0.829044
2	rs2_308163_T_A	308163	A	T	97	0.0824742	0.162705	0.210568	0.439701
2	rs2_308805_T_C	308805	C	T	97	0.0515464	-0.234192	0.261971	0.371342
2	rs2_308816_T_C	308816	C	T	97	0.0824742	0.102105	0.210568	0.627743
2	rs2_308890_A_G	308890	A	G	97	0.0927835	0.0875753	0.19965	0.660919
2	rs2_309402_A_G	309402	G	A	96	0.0520833	0.0318429	0.262045	0.903282
2	rs2_312887_C_T	312887	T	C	97	0.0618557	-0.338349	0.240456	0.159393
2	rs2_313475_A_G	313475	G	A	97	0.0721649	-0.204159	0.223852	0.361755
2	rs2_316657_T_G	316657	G	T	96	0.0625	0.129586	0.240538	0.590072
2	rs2_316890_T_C	316890	C	T	96	0.0625	0.130282	0.240538	0.588075
2	rs2_316919_G_A	316919	A	G	96	0.104167	-0.218829	0.190604	0.250935
2	rs2_317408_T_A	317408	A	T	97	0.0515464	-0.259341	0.261971	0.322193
2	rs2_317990_A_G	317990	G	A	97	0.0515464	0.234701	0.261971	0.370303
2	rs2_318088_C_G	318088	G	C	96	0.0416667	-0.211983	0.291379	0.466908
2	rs2_318400_C_T	318400	T	C	97	0.0618557	-0.0901614	0.240456	0.70769
2	rs2_319057_T_A	319057	A	T	97	0.134021	0.166246	0.170028	0.328194
2	rs2_319547_T_C	319547	C	T	97	0.247423	-0.0150057	0.134235	0.910992
2	rs2_321553_G_A	321553	G	A	96	0.0520833	-0.186301	0.262045	0.477116
2	rs2_321906_A_G	321906	A	G	96	0.0416667	-0.169442	0.291379	0.560892
2	rs2_322571_C_T	322571	T	C	97	0.0515464	-0.268517	0.261971	0.305369
2	rs2_322945_G_A	322945	A	G	97	0.0721649	0.06135	0.223852	0.784035
2	rs2_323173_C_T	323173	T	C	97	0.0927835	0.0495841	0.19965	0.80386
2	rs2_325221_C_T	325221	T	C	97	0.0824742	0.175864	0.210568	0.403611
2	rs2_326179_A_G	326179	A	G	97	0.113402	-0.0341309	0.182678	0.851789
2	rs2_326293_A_T	326293	T	A	97	0.340206	0.0105561	0.12226	0.931195
2	rs2_326297_T_C	326297	T	C	97	0.453608	-0.00428534	0.11635	0.970619
2	rs2_326506_C_T	326506	T	C	97	0.0721649	-0.0448382	0.223852	0.841244
2	rs2_326660_C_T	326660	C	T	96	0.0625	-0.274459	0.240538	0.253862
2	rs2_326673_T_A	326673	A	T	96	0.15625	-0.17924	0.160359	0.263677
2	rs2_326745_A_G	326745	G	A	96	0.0833333	0.239562	0.210666	0.255469
2	rs2_327005_A_T	327005	T	A	95	0.0526316	-0.00979461	0.262121	0.970193
2	rs2_328416_A_G	328416	G	A	97	0.0618557	-0.25099	0.240456	0.296574
2	rs2_331837_T_C	331837	C	T	97	0.0927835	0.19162	0.19965	0.337166
2	rs2_334216_A_G	334216	G	A	96	0.0520833	-0.287593	0.262045	0.272425
2	rs2_335052_T_A	335052	A	T	97	0.0515464	-0.543898	0.261971	0.0378776
2	rs2_335310_A_G	335310	A	G	97	0.185567	-0.206088	0.148998	0.166618
2	rs2_335851_T_A	335851	A	T	97	0.0515464	0.183282	0.261971	0.484161
2	rs2_336060_C_T	336060	T	C	97	0.0618557	-0.327703	0.240456	0.172933
2	rs2_336571_T_C	336571	C	T	97	0.0824742	0.478714	0.210568	0.0229993
2	rs2_337075_A_G	337075	G	A	97	0.0824742	0.0817967	0.210568	0.697677
2	rs2_337349_T_C	337349	C	T	97	0.0721649	0.0890181	0.223852	0.690878
2	rs2_338292_G_T	338292	T	G	96	0.135417	0.294925	0.170165	0.0830655
2	rs2_340466_G_A	340466	A	G	97	0.216495	0.197342	0.140642	0.160573
2	rs2_341775_C_G	341775	G	C	96	0.0520833	0.00344182	0.262045	0.989521
2	rs2_341925_T_G	341925	G	T	97	0.175258	0.0858553	0.152357	0.573085
2	rs2_342025_G_C	342025	G	C	97	0.0618557	0.282719	0.240456	0.23969
2	rs2_342561_A_G	342561	G	A	97	0.0515464	-0.120743	0.261971	0.644867
2	rs2_343415_G_A	343415	A	G	97	0.0412371	-0.320179	0.291313	0.27173
2	rs2_343845_C_T	343845	C	T	97	0.0824742	0.249206	0.210568	0.236613
2	rs2_344211_C_T	344211	C	T	97	0.247423	-0.146535	0.134235	0.274994
2	rs2_344225_C_T	344225	C	T	97	0.298969	-0.0881852	0.126526	0.485818
2	rs2_344364_A_G	344364	G	A	97	0.0927835	-0.0768378	0.19965	0.700339
2	rs2_344959_A_G	344959	G	A	96	0.0520833	0.0340954	0.262045	0.896477
2	rs2_345050_C_T	345050	T	C	96	0.0833333	-0.21929	0.210666	0.297906
2	rs2_345439_G_C	345439	C	G	96	0.0520833	0.183972	0.262045	0.482641
2	rs2_346452_G_T	346452	T	G	96	0.0833333	0.057876	0.210666	0.783525
2	rs2_347071_T_C	347071	C	T	97	0.0618557	0.0980686	0.240456	0.683388
2	rs2_348453_C_T	348453	T	C	97	0.103093	0.0235423	0.19049	0.901641
2	rs2_348820_G_A	348820	G	A	97	0.113402	-0.0102462	0.182678	0.955271
2	rs2_350936_T_A	350936	A	T	97	0.134021	-0.0106888	0.170028	0.949874
2	rs2_351417_C_T	351417	T	C	96	0.0729167	0.124321	0.223943	0.578795
2	rs2_351500_G_A	351500	A	G	96	0.0729167	-0.196262	0.223943	0.380815
2	rs2_351892_A_C	351892	C	A	96	0.0520833	0.177733	0.262045	0.497611
2	rs2_353929_G_A	353929	A	G	96	0.0625	0.248956	0.240538	0.300672
2	rs2_355349_C_T	355349	C	T	97	0.0721649	-0.0892407	0.223852	0.690144
2	rs2_356399_T_C	356399	C	T	97	0.0515464	0.0869327	0.261971	0.740009
2	rs2_357926_A_G	357926	G	A	97	0.0721649	0.0522039	0.223852	0.815601
2	rs2_357976_G_A	357976	A	G	97	0.0412371	-0.197684	0.291313	0.497394
2	rs2_358555_A_G	358555	G	A	96	0.0520833	0.0278565	0.262045	0.915341
2	rs2_359942_A_C	359942	C	A	97	0.0515464	0.180061	0.261971	0.491872
2	rs2_359951_T_C	359951	C	T	97	0.0515464	0.0782878	0.261971	0.765061
2	rs2_361468_T_C	361468	T	C	97	0.0515464	0.0608345	0.261971	0.816368
2	rs2_362290_G_A	362290	A	G	97	0.0515464	-0.493003	0.261971	0.0598495
2	rs2_362577_T_C	362577	C	T	97	0.0515464	-0.302624	0.261971	0.248016
2	rs2_364073_C_T	364073	C	T	96	0.0416667	-0.271723	0.291379	0.351056
2	rs2_364189_C_T	364189	T	C	95	0.0736842	-0.118076	0.224036	0.598167
2	rs2_364725_G_A	364725	A	G	97	0.278351	0.130551	0.129241	0.312431
2	rs2_365200_G_A	365200	A	G	96	0.114583	0.380766	0.1828	0.037254
2	rs2_365666_C_T	365666	T	C	97	0.0515464	-0.120033	0.261971	0.646814
2	rs2_366409_T_C	366409	C	T	97	0.0721649	0.177973	0.223852	0.426586
2	rs2_369085_T_C	369085	T	C	96	0.0625	-0.109806	0.240538	0.64803
2	rs2_369361_G_A	369361	A	G	97	0.0721649	0.241156	0.223852	0.281346
2	rs2_369931_T_C	369931	C	T	95	0.0736842	0.137479	0.224036	0.539449
2	rs2_370048_C_T	370048	T	C	97	0.0515464	-0.493003	0.261971	0.0598495
2	rs2_370275_G_T	370275	T	G	97	0.0618557	-0.175878	0.240456	0.464512
2	rs2_371642_G_T	371642	T	G	97	0.0618557	0.00199897	0.240456	0.993367
2	rs2_371872_A_G	371872	G	A	97	0.0721649	0.084961	0.223852	0.704287
2	rs2_372369_C_T	372369	T	C	97	0.402062	0.00707509	0.118137	0.952244
2	rs2_372418_A_G	372418	G	A	97	0.0515464	-0.427569	0.261971	0.102653
2	rs2_372954_C_T	372954	C	T	96	0.09375	-0.093579	0.199756	0.639452
2	rs2_373464_C_T	373464	T	C	96	0.114583	-0.0234138	0.1828	0.898082
2	rs2_373488_A_C	373488	A	C	97	0.134021	-0.0825879	0.170028	0.627158
2	rs2_375592_T_C	375592	C	T	95	0.0526316	0.028736	0.262121	0.912704
2	rs2_376239_C_T	376239	T	C	97	0.175258	0.00636708	0.152357	0.966666
2	rs2_376298_T_C	376298	C	T	97	0.0618557	0.0149535	0.240456	0.950413
2	rs2_379132_T_C	379132	C	T	97	0.0721649	0.0334726	0.223852	0.881135
2	rs2_379157_T_C	379157	C	T	97	0.0515464	0.141025	0.261971	0.590352
2	rs2_379598_T_C	379598	T	C	97	0.0927835	-0.183312	0.19965	0.358531
2	rs2_379860_C_T	379860	T	C	97	0.103093	-0.0822956	0.19049	0.665726
2	rs2_380360_A_G	380360	G	A	97	0.0721649	0.281819	0.223852	0.208047
2	rs2_381546_G_A	381546	G	A	97	0.443299	-0.031357	0.116601	0.787986
2	rs2_382450_A_G	382450	G	A	96	0.0520833	0.0278505	0.262045	0.915359
2	rs2_382847_C_T	382847	T	C	96	0.0520833	-0.32892	0.262045	0.209405
2	rs2_382862_A_G	382862	G	A	96	0.0729167	-0.282752	0.223943	0.20673
2	rs2_383162_G_A	383162	A	G	96	0.0833333	-0.0337502	0.210666	0.872718
2	rs2_383512_G_A	383512	A	G	96	0.0729167	0.175383	0.223943	0.433534
2	rs2_384957_T_C	384957	C	T	97	0.0515464	-0.144181	0.261971	0.582066
2	rs2_385265_A_G	385265	G	A	97	0.154639	0.211055	0.160206	0.187706
2	rs2_386105_C_T	386105	T	C	96	0.125	-0.22112	0.176056	0.209129
2	rs2_387602_A_T	387602	A	T	97	0.0927835	-0.0984843	0.19965	0.621811
2	rs2_388997_G_A	388997	A	G	97	0.0927835	-0.0457413	0.19965	0.818785
2	rs2_389429_C_G	389429	C	G	93	0.16129	-0.114027	0.16084	0.478359
2	rs2_390139_C_T	390139	T	C	97	0.0824742	0.0874351	0.210568	0.67797
2	rs2_391493_A_G	391493	G	A	95	0.210526	-0.030644	0.143569	0.830981
2	rs2_392314_A_G	392314	G	A	96	0.0520833	0.00947987	0.262045	0.971142
2	rs2_392522_G_A	392522	G	A	94	0.276596	-0.0622593	0.131543	0.636
2	rs2_392772_T_C	392772	C	T	96	0.0625	0.190171	0.240538	0.429175
2	rs2_393698_C_T	393698	C	T	97	0.43299	-0.0593845	0.116903	0.611466
2	rs2_394058_C_T	394058	T	C	97	0.0618557	-0.189182	0.240456	0.43142
2	rs2_394376_G_A	394376	G	A	97	0.164948	-0.140521	0.156074	0.367933
2	rs2_394448_C_T	394448	T	C	97	0.0721649	-0.0573388	0.223852	0.797838
2	rs2_394461_T_A	394461	A	T	97	0.134021	0.0949421	0.170028	0.576577
2	rs2_395482_A_G	395482	G	A	93	0.0860215	0.0324921	0.210976	0.877603
2	rs2_395726_G_A	395726	A	G	95	0.0842105	0.14093	0.210767	0.503716
2	rs2_396145_T_C	396145	C	T	96	0.114583	0.0521815	0.1828	0.775294
2	rs2_396148_A_G	396148	G	A	96	0.0520833	0.383684	0.262045	0.143142
2	rs2_398387_C_G	398387	G	C	97	0.103093	0.189906	0.19049	0.318795
2	rs2_399535_C_T	399535	C	T	96	0.0520833	-0.283392	0.262045	0.279492
2	rs2_404101_C_T	404101	C	T	97	0.0515464	-0.215037	0.261971	0.411735
2	rs2_404844_T_C	404844	C	T	97	0.113402	-0.0768714	0.182678	0.673899
2	rs2_404977_T_C	404977	C	T	97	0.0618557	0.0148348	0.240456	0.950806
2	rs2_405625_G_A	405625	G	A	97	0.278351	-0.0713045	0.129241	0.581143
2	rs2_406047_C_A	406047	A	C	96	0.0833333	-0.273083	0.210666	0.194878
2	rs2_406688_C_T	406688	T	C	96	0.0729167	0.171164	0.223943	0.444678
2	rs2_407293_T_A	407293	A	T	97	0.0618557	-0.196823	0.240456	0.413049
2	rs2_407564_T_C	407564	C	T	97	0.14433	0.213155	0.164827	0.195941
2	rs2_407770_T_A	407770	A	T	97	0.0515464	-0.0357621	0.261971	0.891417
2	rs2_407916_T_G	407916	G	T	97	0.0515464	-0.0796492	0.261971	0.761099
2	rs2_408652_G_C	408652	G	C	97	0.0515464	-0.24526	0.261971	0.349165
2	rs2_409016_A_G	409016	G	A	97	0.0927835	-0.0245079	0.19965	0.902302
2	rs2_409492_C_T	409492	T	C	97	0.0721649	0.0947655	0.223852	0.672047
2	rs2_410148_C_A	410148	A	C	97	0.0618557	0.0988891	0.240456	0.680884
2	rs2_414161_T_G	414161	G	T	97	0.0515464	0.248434	0.261971	0.342963
2	rs2_414693_C_T	414693	T	C	97	0.0515464	-0.133603	0.261971	0.610057
2	rs2_415473_A_T	415473	T	A	97	0.0412371	0.120283	0.291313	0.679679
2	rs2_415724_A_T	415724	A	T	97	0.0618557	0.0349589	0.240456	0.884406
2	rs2_416372_G_A	416372	A	G	97	0.0515464	-0.18133	0.261971	0.488826
2	rs2_416852_T_C	416852	C	T	96	0.145833	0.170695	0.164972	0.300814
2	rs2_417411_C_T	417411	T	C	94	0.0851064	-0.134861	0.21087	0.52247
2	rs2_417531_A_T	417531	T	A	97	0.0721649	0.289906	0.223852	0.195294
2	rs2_418007_G_A	418007	G	A	97	0.268041	-0.125472	0.130772	0.337322
2	rs2_418240_C_G	418240	G	C	96	0.0520833	-0.204759	0.262045	0.434575
2	rs2_418478_G_T	418478	T	G	97	0.0824742	0.0253714	0.210568	0.904095
2	rs2_418630_T_C	418630	C	T	97	0.0618557	-0.286028	0.240456	0.234234
2	rs2_419111_A_G	419111	G	A	97	0.0515464	-0.153962	0.261971	0.55673
2	rs2_419803_C_T	419803	T	C	96	0.0520833	0.131772	0.262045	0.615062
2	rs2_419961_G_A	419961	A	G	96	0.0729167	-0.0274648	0.223943	0.90239
2	rs2_420134_A_G	420134	G	A	97	0.0721649	0.403407	0.223852	0.071528
2	rs2_420753_G_A	420753	A	G	97	0.0515464	-0.216645	0.261971	0.408247
2	rs2_421419_G_A	421419	A	G	97	0.0515464	-0.239568	0.261971	0.360462
2	rs2_421691_G_T	421691	T	G	96	0.0625	0.32203	0.240538	0.18064
2	rs2_422274_A_G	422274	G	A	97	0.0824742	-0.0420742	0.210568	0.841627
2	rs2_423251_A_G	423251	G	A	96	0.0625	0.112285	0.240538	0.640638
2	rs2_423356_G_A	423356	A	G	96	0.0520833	0.108101	0.262045	0.679953
2	rs2_423618_T_G	423618	G	T	96	0.114583	0.00324379	0.1828	0.985842
2	rs2_425188_T_A	425188	A	T	95	0.0947368	0.227345	0.199865	0.255333
2	rs2_426519_A_G	426519	G	A	96	0.0625	-0.3146	0.240538	0.190907
2	rs2_427842_A_G	427842	G	A	97	0.0721649	-0.314283	0.223852	0.160326
2	rs2_427896_G_A	427896	A	G	97	0.0515464	-0.0883336	0.261971	0.735974
2	rs2_428058_A_G	428058	A	G	97	0.103093	-0.163196	0.19049	0.391601
2	rs2_428934_A_G	428934	G	A	94	0.117021	0.23591	0.183052	0.197482
2	rs2_428982_G_A	428982	G	A	94	0.148936	-0.244392	0.165273	0.139215
2	rs2_429095_T_C	429095	C	T	95	0.221053	0.0883357	0.141053	0.531145
2	rs2_429555_C_A	429555	A	C	94	0.0531915	0.126609	0.262198	0.629185
2	rs2_430642_C_T	430642	T	C	96	0.09375	0.231819	0.199756	0.245841
2	rs2_431273_T_C	431273	T	C	97	0.0515464	0.0509381	0.261971	0.84583
2	rs2_431521_A_G	431521	G	A	96	0.229167	0.0714299	0.138533	0.606123
2	rs2_431655_A_G	431655	G	A	97	0.134021	-0.0549071	0.170028	0.746748
2	rs2_432278_A_C	432278	C	A	97	0.0721649	-0.184479	0.223852	0.409876
2	rs2_435279_G_C	435279	C	G	96	0.104167	0.0671916	0.190604	0.724449
2	rs2_436647_G_A	436647	A	G	97	0.0618557	-0.299058	0.240456	0.213606
2	rs2_438156_A_G	438156	G	A	97	0.0927835	-0.113195	0.19965	0.570737
2	rs2_441044_C_G	441044	G	C	97	0.0927835	0.0761488	0.19965	0.702898
2	rs2_444676_C_T	444676	T	C	96	0.0833333	0.157523	0.210666	0.454618
2	rs2_444760_A_G	444760	G	A	96	0.0520833	0.0340954	0.262045	0.896477
2	rs2_444941_C_T	444941	T	C	97	0.0618557	-0.253691	0.240456	0.291407
2	rs2_445346_A_G	445346	G	A	97	0.0927835	-0.105209	0.19965	0.598215
2	rs2_445875_A_G	445875	G	A	97	0.0824742	-0.0039094	0.210568	0.985187
2	rs2_445974_T_G	445974	G	T	97	0.0618557	-0.268564	0.240456	0.264039
2	rs2_446397_C_T	446397	T	C	96	0.0520833	-0.135682	0.262045	0.604611
2	rs2_446412_C_T	446412	T	C	96	0.0625	0.0201784	0.240538	0.933145
2	rs2_446471_C_T	446471	T	C	96	0.0625	0.138093	0.240538	0.565901
2	rs2_447741_G_A	447741	A	G	96	0.145833	-0.0808518	0.164972	0.624068
2	rs2_449537_G_T	449537	T	G	97	0.0721649	-0.191901	0.223852	0.391297
2	rs2_450500_G_A	450500	A	G	97	0.0412371	-0.0654174	0.291313	0.822321
2	rs2_451203_T_C	451203	C	T	96	0.0625	0.0473125	0.240538	0.844067
2	rs2_452468_G_A	452468	A	G	96	0.0729167	0.0183086	0.223943	0.934841
2	rs2_453411_A_G	453411	G	A	97	0.0618557	-0.0846068	0.240456	0.724943
2	rs2_454207_A_G	454207	G	A	97	0.257732	-0.0941166	0.132433	0.477286
2	rs2_454261_G_A	454261	G	A	97	0.402062	-0.0992884	0.118137	0.400655
2	rs2_454272_A_G	454272	A	G	97	0.14433	-0.0474874	0.164827	0.773267
2	rs2_454371_T_A	454371	T	A	97	0.391753	-0.108783	0.118663	0.359278
2	rs2_454401_G_C	454401	C	G	97	0.134021	0.0528475	0.170028	0.75594
2	rs2_454488_A_G	454488	A	G	97	0.257732	-0.167556	0.132433	0.205794
2	rs2_455535_T_C	455535	C	T	96	0.0625	-0.216766	0.240538	0.367498
2	rs2_456029_C_T	456029	T	C	97	0.14433	0.14934	0.164827	0.364914
2	rs2_456431_C_G	456431	C	G	97	0.0515464	-0.273398	0.261971	0.296661
2	rs2_457435_C_T	457435	T	C	95	0.0526316	0.0931256	0.262121	0.722382
2	rs2_457751_G_T	457751	T	G	97	0.0618557	0.109759	0.240456	0.648056
2	rs2_460477_T_G	460477	G	T	97	0.0618557	-0.360293	0.240456	0.134036
2	rs2_461286_C_T	461286	T	C	96	0.0625	-0.16336	0.240538	0.497048
2	rs2_461512_C_G	461512	G	C	97	0.0618557	0.0569375	0.240456	0.81282
2	rs2_462229_G_A	462229	G	A	96	0.0625	-0.0109244	0.240538	0.963775
2	rs2_462458_T_C	462458	C	T	97	0.113402	0.214974	0.182678	0.239278
2	rs2_462814_C_T	462814	T	C	96	0.114583	0.0189718	0.1828	0.91734
2	rs2_463789_T_G	463789	G	T	96	0.0520833	0.0278565	0.262045	0.915341
2	rs2_464034_T_C	464034	C	T	97	0.0824742	-0.0254829	0.210568	0.903675
2	rs2_464079_T_C	464079	T	C	96	0.28125	-0.218066	0.129502	0.0922036
2	rs2_464130_C_T	464130	T	C	96	0.0520833	0.252736	0.262045	0.334807
2	rs2_464184_C_T	464184	T	C	96	0.09375	0.0393675	0.199756	0.843767
2	rs2_464241_A_T	464241	T	A	97	0.226804	-0.0605193	0.138322	0.66173
2	rs2_464277_A_T	464277	T	A	96	0.0625	-0.21559	0.240538	0.370103
2	rs2_465714_T_C	465714	C	T	96	0.0625	-0.100722	0.240538	0.675411
2	rs2_469760_G_A	469760	A	G	96	0.0625	-0.273342	0.240538	0.2558
2	rs2_470609_A_G	470609	A	G	97	0.0927835	0.0312824	0.19965	0.875492
2	rs2_471378_C_A	471378	A	C	96	0.0520833	0.0278565	0.262045	0.915341
2	rs2_471446_C_T	471446	T	C	96	0.0625	0.139732	0.240538	0.5613
2	rs2_471470_A_G	471470	G	A	96	0.0520833	-0.233783	0.262045	0.372314
2	rs2_472403_G_A	472403	A	G	96	0.0520833	0.125533	0.262045	0.631902
2	rs2_472835_A_G	472835	G	A	96	0.0520833	-0.0447402	0.262045	0.864432
2	rs2_472872_C_G	472872	G	C	96	0.0520833	0.108101	0.262045	0.679953
2	rs2_473977_A_G	473977	G	A	97	0.0721649	-0.17408	0.223852	0.436771
2	rs2_475497_C_T	475497	T	C	97	0.0721649	0.397284	0.223852	0.0759372
2	rs2_475856_T_C	475856	T	C	96	0.0729167	0.0643094	0.223943	0.773983
2	rs2_475970_C_T	475970	T	C	97	0.0618557	-0.145415	0.240456	0.545346
2	rs2_476732_C_T	476732	T	C	97	0.0618557	-0.604454	0.240456	0.0119443
2	rs2_477277_A_G	477277	G	A	97	0.0927835	0.0948157	0.19965	0.634851
2	rs2_479301_A_C	479301	C	A	97	0.103093	-0.213413	0.19049	0.262571
2	rs2_480907_A_G	480907	G	A	97	0.0515464	0.181065	0.261971	0.489463
2	rs2_481347_A_G	481347	G	A	96	0.0729167	-0.213128	0.223943	0.341245
2	rs2_482828_G_A	482828	A	G	97	0.0927835	0.0547125	0.19965	0.784052
2	rs2_483451_C_G	483451	G	C	97	0.0515464	0.030972	0.261971	0.905888
2	rs2_483971_C_T	483971	T	C	97	0.0618557	-0.213182	0.240456	0.375307
2	rs2_484021_T_C	484021	C	T	96	0.0520833	0.125533	0.262045	0.631902
2	rs2_486922_C_T	486922	T	C	97	0.0618557	0.0770828	0.240456	0.748537
2	rs2_487184_A_G	487184	G	A	97	0.0515464	-0.240212	0.261971	0.359173
2	rs2_487867_C_T	487867	T	C	96	0.0520833	0.0716151	0.262045	0.784628
2	rs2_488088_C_A	488088	A	C	97	0.123711	0.212652	0.175927	0.226758
2	rs2_488775_G_A	488775	A	G	96	0.0625	0.045389	0.240538	0.85033
2	rs2_488939_G_A	488939	A	G	97	0.0515464	0.104233	0.261971	0.690717
2	rs2_489253_A_G	489253	G	A	97	0.113402	-0.149113	0.182678	0.414349
2	rs2_491320_T_C	491320	C	T	97	0.0824742	-0.163234	0.210568	0.438215
2	rs2_492025_A_C	492025	A	C	97	0.0824742	-0.249708	0.210568	0.23567
2	rs2_493972_T_C	493972	C	T	97	0.0721649	0.0577207	0.223852	0.796521
2	rs2_494133_G_A	494133	A	G	97	0.113402	-0.0319108	0.182678	0.861329
2	rs2_494932_T_C	494932	C	T	97	0.0721649	-0.0764663	0.223852	0.732657
2	rs2_495579_G_A	495579	A	G	97	0.0515464	0.142031	0.261971	0.587707
2	rs2_495627_C_T	495627	C	T	97	0.0412371	-0.127005	0.291313	0.662856
2	rs2_496879_A_T	496879	T	A	97	0.0618557	0.111254	0.240456	0.643595
2	rs2_497077_G_A	497077	A	G	97	0.0824742	-0.10448	0.210568	0.619767
2	rs2_499178_A_T	499178	T	A	97	0.0515464	0.104233	0.261971	0.690717
2	rs2_499374_C_T	499374	T	C	97	0.0515464	0.03027	0.261971	0.908011
2	rs2_499384_A_G	499384	G	A	97	0.0618557	0.169314	0.240456	0.481346
2	rs2_499796_A_G	499796	G	A	97	0.0721649	-0.224873	0.223852	0.315108
2	rs2_500276_C_T	500276	T	C	97	0.123711	-0.0373007	0.175927	0.832088
2	rs2_501422_G_A	501422	A	G	97	0.0824742	-0.164551	0.210568	0.43453
2	rs2_501442_T_G	501442	G	T	97	0.0515464	0.261283	0.261971	0.318583
2	rs2_501526_C_A	501526	A	C	97	0.226804	0.278635	0.138322	0.0439675
2	rs2_502305_A_T	502305	A	T	97	0.14433	-0.184269	0.164827	0.263586
2	rs2_503595_G_C	503595	C	G	97	0.0618557	-0.170555	0.240456	0.47814
2	rs2_503946_G_A	503946	A	G	97	0.0515464	-0.210628	0.261971	0.421389
2	rs2_505058_T_C	505058	C	T	96	0.0625	-0.262125	0.240538	0.275826
2	rs2_505291_A_C	505291	C	A	96	0.0625	0.14433	0.240538	0.548486
2	rs2_505396_T_A	505396	T	A	95	0.263158	-0.128863	0.132919	0.332305
2	rs2_505654_G_A	505654	A	G	97	0.0618557	0.315864	0.240456	0.188979
2	rs2_506363_A_C	506363	C	A	97	0.0618557	-0.248858	0.240456	0.300696
2	rs2_507667_T_C	507667	C	T	96	0.0520833	0.215659	0.262045	0.410516
2	rs2_507764_C_T	507764	T	C	95	0.0631579	-0.0934343	0.240623	0.697793
2	rs2_510017_A_G	510017	G	A	97	0.0824742	-0.0504297	0.210568	0.810723
2	rs2_510488_G_T	510488	T	G	96	0.0625	0.332111	0.240538	0.167371
2	rs2_512167_T_C	512167	T	C	97	0.0721649	-0.225947	0.223852	0.312804
2	rs2_513533_T_C	513533	C	T	97	0.0824742	-0.160787	0.210568	0.445113
2	rs2_513972_G_A	513972	A	G	97	0.0515464	-0.1328	0.261971	0.612205
2	rs2_515310_C_T	515310	T	C	97	0.0515464	-0.194764	0.261971	0.457204
2	rs2_516659_T_C	516659	C	T	97	0.0618557	-0.119406	0.240456	0.619483
2	rs2_519060_C_T	519060	C	T	96	0.354167	-0.112489	0.121744	0.355496
2	rs2_519405_T_C	519405	C	T	96	0.0625	-0.0199597	0.240538	0.933868
2	rs2_520657_T_C	520657	C	T	97	0.0515464	-0.240144	0.261971	0.359308
2	rs2_521820_G_A	521820	G	A	97	0.0824742	-0.0802892	0.210568	0.702982
2	rs2_522555_G_C	522555	C	G	97	0.0721649	-0.0212705	0.223852	0.924299
2	rs2_523000_C_T	523000	T	C	97	0.0618557	0.301404	0.240456	0.210035
2	rs2_524731_G_T	524731	T	G	97	0.0515464	0.120247	0.261971	0.646226
2	rs2_525342_T_C	525342	C	T	97	0.0927835	-0.195574	0.19965	0.327291
2	rs2_525957_A_G	525957	G	A	95	0.126316	-0.0414208	0.176189	0.814136
2	rs2_526555_T_C	526555	C	T	97	0.0721649	-0.0333859	0.223852	0.881441
2	rs2_527183_C_A	527183	A	C	97	0.0618557	0.26191	0.240456	0.276056
2	rs2_528592_G_A	528592	A	G	97	0.0721649	-0.0298323	0.223852	0.893982
2	rs2_528994_T_C	528994	C	T	96	0.0520833	0.115749	0.262045	0.658696
2	rs2_529298_A_G	529298	A	G	97	0.0618557	0.0971786	0.240456	0.686107
2	rs2_530661_C_G	530661	G	C	97	0.0618557	-0.0697314	0.240456	0.771819
2	rs2_532347_T_A	532347	A	T	96	0.1875	0.0392925	0.149176	0.792244
2	rs2_532698_G_T	532698	T	G	96	0.0625	-0.162372	0.240538	0.499653
2	rs2_532976_A_G	532976	G	A	96	0.322917	-0.108974	0.124521	0.381498
2	rs2_533152_G_A	533152	A	G	96	0.21875	0.0918228	0.140845	0.514438
2	rs2_533264_A_T	533264	T	A	96	0.166667	-0.16621	0.156234	0.287396
2	rs2_533296_T_A	533296	A	T	96	0.0520833	-0.00953052	0.262045	0.970987
2	rs2_533403_A_G	533403	G	A	96	0.0625	-0.0740634	0.240538	0.758153
2	rs2_533659_A_C	533659	C	A	97	0.0515464	0.0103341	0.261971	0.968534
2	rs2_533672_G_A	533672	A	G	97	0.164948	0.181403	0.156074	0.245117
2	rs2_534719_C_T	534719	T	C	97	0.0515464	0.111877	0.261971	0.669336
2	rs2_534995_A_G	534995	G	A	96	0.0520833	0.265239	0.262045	0.311447
2	rs2_536319_C_T	536319	T	C	97	0.0618557	0.0641566	0.240456	0.789613
2	rs2_537174_G_A	537174	G	A	97	0.0721649	-0.145422	0.223852	0.515929
2	rs2_538047_G_A	538047	G	A	97	0.0824742	-0.251464	0.210568	0.232392
2	rs2_538868_C_T	538868	T	C	97	0.0515464	0.120247	0.261971	0.646226
2	rs2_538939_C_G	538939	G	C	97	0.0515464	-0.100696	0.261971	0.700697
2	rs2_539018_G_T	539018	T	G	97	0.0927835	-0.0930024	0.19965	0.641339
2	rs2_539054_T_A	539054	A	T	97	0.113402	0.0232313	0.182678	0.898805
2	rs2_539181_T_G	539181	G	T	97	0.0618557	0.343243	0.240456	0.153445
2	rs2_539220_T_A	539220	A	T	96	0.0729167	-0.0541627	0.223943	0.808889
2	rs2_541303_T_C	541303	C	T	95	0.0526316	0.262975	0.262121	0.315736
2	rs2_541476_A_G	541476	G	A	96	0.0520833	0.0362934	0.262045	0.889845
2	rs2_542430_G_A	542430	G	A	97	0.443299	-0.113472	0.116601	0.330469
2	rs2_543006_T_C	543006	T	C	97	0.0412371	-0.164339	0.291313	0.572665
2	rs2_543684_G_A	543684	A	G	96	0.0520833	0.10951	0.262045	0.676017
2	rs2_544406_G_C	544406	C	G	97	0.103093	-0.105238	0.19049	0.580633
2	rs2_544742_C_T	544742	T	C	97	0.103093	-0.0334851	0.19049	0.860463
2	rs2_546026_C_T	546026	T	C	97	0.195876	0.166823	0.145951	0.253037
2	rs2_548443_T_C	548443	T	C	97	0.0927835	-0.15673	0.19965	0.432441
2	rs2_550111_G_A	550111	A	G	97	0.0412371	-0.149281	0.291313	0.608342
2	rs2_550779_C_T	550779	T	C	97	0.0515464	-0.179536	0.261971	0.493136
2	rs2_550916_A_T	550916	T	A	97	0.164948	-0.181379	0.156074	0.245179
2	rs2_551901_C_T	551901	T	C	97	0.0515464	-0.0953562	0.261971	0.715861
2	rs2_552559_T_G	552559	G	T	97	0.103093	-0.0752324	0.19049	0.692886
2	rs2_552681_G_A	552681	A	G	97	0.0927835	-0.17435	0.19965	0.38251
2	rs2_552962_T_C	552962	C	T	96	0.0520833	0.0340954	0.262045	0.896477
2	rs2_553018_C_T	553018	T	C	96	0.0729167	-0.130307	0.223943	0.560649
2	rs2_553711_G_A	553711	A	G	97	0.0927835	0.220279	0.19965	0.269886
2	rs2_553780_G_A	553780	G	A	97	0.412371	-0.239499	0.11767	0.0418152
2	rs2_553783_A_G	553783	G	A	97	0.494845	0.157992	0.115855	0.172658
2	rs2_553923_G_T	553923	T	G	97	0.0824742	0.338877	0.210568	0.10754
2	rs2_554171_G_C	554171	C	G	97	0.0824742	0.227003	0.210568	0.281011
2	rs2_554434_G_C	554434	C	G	97	0.0515464	0.302799	0.261971	0.247742
2	rs2_556100_G_A	556100	A	G	96	0.0416667	-0.132133	0.291379	0.650207
2	rs2_557658_A_G	557658	G	A	97	0.319588	0.154613	0.124216	0.21324
2	rs2_559880_A_G	559880	G	A	97	0.0618557	-0.187814	0.240456	0.434759
2	rs2_559922_C_G	559922	C	G	97	0.0927835	-0.209973	0.19965	0.292935
2	rs2_559952_G_A	559952	A	G	97	0.0412371	-0.197684	0.291313	0.497394
2	rs2_562911_A_T	562911	T	A	97	0.0515464	0.11591	0.261971	0.658161
2	rs2_562919_A_G	562919	G	A	97	0.185567	0.0494502	0.148998	0.739977
2	rs2_563013_T_A	563013	T	A	97	0.0927835	-0.249311	0.19965	0.21176
2	rs2_564235_C_T	564235	T	C	96	0.104167	0.014894	0.190604	0.937716
2	rs2_564256_A_G	564256	G	A	96	0.0520833	-0.0979065	0.262045	0.708683
2	rs2_564727_G_C	564727	C	G	97	0.0721649	-0.167289	0.223852	0.454871
2	rs2_564882_G_C	564882	C	G	97	0.0927835	-0.0414662	0.19965	0.835468
2	rs2_565493_C_T	565493	C	T	97	0.0927835	-0.202988	0.19965	0.309287
2	rs2_566015_C_T	566015	T	C	97	0.103093	-0.0375077	0.19049	0.843905
2	rs2_566160_T_C	566160	C	T	97	0.0721649	0.0691144	0.223852	0.757512
2	rs2_567339_G_T	567339	T	G	97	0.185567	0.0327049	0.148998	0.826262
2	rs2_567532_T_C	567532	C	T	96	0.0520833	0.0340954	0.262045	0.896477
2	rs2_569823_G_T	569823	T	G	97	0.0515464	0.118228	0.261971	0.651771
2	rs2_572089_C_G	572089	G	C	97	0.0515464	0.139983	0.261971	0.593102
2	rs2_572123_T_C	572123	C	T	97	0.0618557	0.245435	0.240456	0.307394
2	rs2_572565_T_C	572565	C	T	97	0.298969	0.143534	0.126526	0.256614
2	rs2_573446_G_A	573446	G	A	96	0.0416667	-0.0570702	0.291379	0.844718
2	rs2_573795_A_C	573795	C	A	96	0.0416667	-0.0997678	0.291379	0.73205
2	rs2_576003_A_G	576003	G	A	97	0.0618557	0.0581709	0.240456	0.808843
2	rs2_576740_C_T	576740	T	C	95	0.0631579	-0.469639	0.240623	0.0509662
2	rs2_577181_C_T	577181	T	C	96	0.0520833	-0.033836	0.262045	0.89726
2	rs2_577712_C_T	577712	T	C	97	0.0618557	-0.277002	0.240456	0.249327
2	rs2_578402_G_A	578402	A	G	97	0.0618557	0.284269	0.240456	0.237122
2	rs2_579042_A_G	579042	G	A	97	0.329897	0.0696062	0.123197	0.572074
2	rs2_579255_T_C	579255	C	T	97	0.0515464	0.03027	0.261971	0.908011
2	rs2_581977_G_T	581977	T	G	97	0.0515464	-0.221527	0.261971	0.397765
2	rs2_582285_T_C	582285	T	C	97	0.0412371	-0.224891	0.291313	0.44012
2	rs2_583485_A_G	583485	G	A	97	0.0515464	-0.170486	0.261971	0.515188
2	rs2_584049_T_C	584049	C	T	97	0.0515464	-0.031052	0.261971	0.905646
2	rs2_585896_G_A	585896	A	G	97	0.0927835	0.0391994	0.19965	0.844344
2	rs2_586751_A_C	586751	C	A	96	0.0625	0.0741738	0.240538	0.757804
2	rs2_587480_C_T	587480	T	C	96	0.0625	-0.074329	0.240538	0.757313
2	rs2_588500_G_A	588500	A	G	97	0.0618557	-0.262351	0.240456	0.275247
2	rs2_588941_A_G	588941	G	A	97	0.0515464	-0.0210294	0.261971	0.936019
2	rs2_589871_A_G	589871	A	G	97	0.195876	-0.116136	0.145951	0.426197
2	rs2_590532_T_A	590532	A	T	97	0.0515464	0.0808328	0.261971	0.757659
2	rs2_592989_G_A	592989	A	G	96	0.0729167	0.129484	0.223943	0.563128
2	rs2_593029_G_A	593029	A	G	96	0.291667	0.115768	0.1281	0.366139
2	rs2_593057_C_T	593057	T	C	96	0.0520833	0.0278565	0.262045	0.915341
2	rs2_593440_C_T	593440	T	C	97	0.0515464	0.269957	0.261971	0.302783
2	rs2_593924_A_T	593924	T	A	97	0.0515464	-0.0396132	0.261971	0.879808
2	rs2_594208_C_T	594208	T	C	97	0.0824742	-0.358041	0.210568	0.0890633
2	rs2_594405_G_A	594405	A	G	97	0.0618557	-0.0925818	0.240456	0.700218
2	rs2_595168_G_A	595168	A	G	97	0.0618557	0.114618	0.240456	0.633598
2	rs2_595191_A_C	595191	C	A	97	0.0515464	-0.291539	0.261971	0.265765
2	rs2_596258_A_T	596258	T	A	97	0.0618557	0.00382982	0.240456	0.987292
2	rs2_596960_C_T	596960	T	C	97	0.0721649	-0.244547	0.223852	0.274635
2	rs2_598243_T_C	598243	C	T	97	0.0515464	-0.234616	0.261971	0.370476
2	rs2_599098_T_C	599098	T	C	97	0.0515464	-0.0364779	0.261971	0.889257
2	rs2_600186_C_T	600186	T	C	97	0.0515464	0.232143	0.261971	0.375542
2	rs2_601491_T_C	601491	C	T	96	0.09375	0.139488	0.199756	0.484996
2	rs2_602197_T_C	602197	C	T	92	0.0652174	-0.102551	0.240888	0.67031
2	rs2_602668_C_T	602668	T	C	91	0.0549451	0.0180706	0.262441	0.945104
2	rs2_602697_G_A	602697	G	A	93	0.344086	-0.279165	0.124522	0.0249688
2	rs2_602847_G_C	602847	G	C	92	0.293478	-0.320912	0.130617	0.0140147
2	rs2_603088_A_G	603088	G	A	94	0.191489	0.099457	0.149543	0.506004
2	rs2_604023_C_G	604023	G	C	92	0.076087	0.128859	0.224327	0.56568
2	rs2_604234_T_C	604234	C	T	92	0.0543478	0.0750382	0.262358	0.774868
2	rs2_604995_C_T	604995	T	C	96	0.0625	-0.130223	0.240538	0.588246
2	rs2_607303_A_G	607303	G	A	97	0.0618557	-0.277002	0.240456	0.249327
2	rs2_611445_G_T	611445	T	G	97	0.0515464	-0.0943549	0.261971	0.718717
2	rs2_613136_C_T	613136	T	C	97	0.0515464	0.278052	0.261971	0.288515
2	rs2_614131_A_G	614131	A	G	97	0.0618557	-0.265758	0.240456	0.269062
2	rs2_614313_T_C	614313	C	T	97	0.0515464	0.322457	0.261971	0.218364
2	rs2_614668_C_G	614668	G	C	97	0.0927835	-0.0901541	0.19965	0.651585
2	rs2_615971_C_T	615971	T	C	97	0.0618557	-0.0131036	0.240456	0.956541
2	rs2_618062_A_G	618062	G	A	97	0.0515464	-0.246092	0.261971	0.347532
2	rs2_618737_C_T	618737	T	C	97	0.0618557	-0.179973	0.240456	0.454178
2	rs2_619637_T_C	619637	C	T	97	0.0515464	0.138392	0.261971	0.597311
2	rs2_620149_A_G	620149	G	A	97	0.175258	0.307113	0.152357	0.0438263
2	rs2_620530_C_T	620530	T	C	97	0.0721649	-0.174866	0.223852	0.434705
2	rs2_620684_A_G	620684	G	A	97	0.0515464	0.324092	0.261971	0.216039
2	rs2_621358_T_C	621358	C	T	97	0.0618557	-0.171886	0.240456	0.474712
2	rs2_622622_A_G	622622	G	A	97	0.103093	0.122733	0.19049	0.519381
2	rs2_623091_C_A	623091	A	C	96	0.0520833	-0.423126	0.262045	0.106374
2	rs2_624273_A_G	624273	G	A	97	0.0927835	0.272437	0.19965	0.172387
2	rs2_624831_G_A	624831	A	G	97	0.0618557	-0.0925818	0.240456	0.700218
2	rs2_627887_G_A	627887	A	G	97	0.0515464	0.03027	0.261971	0.908011
2	rs2_628276_C_G	628276	G	C	97	0.0515464	-0.127587	0.261971	0.626237
2	rs2_629323_C_T	629323	T	C	97	0.216495	0.271017	0.140642	0.05398
2	rs2_631243_C_T	631243	C	T	97	0.0721649	-0.0842681	0.223852	0.706586
2	rs2_631623_G_A	631623	A	G	97	0.0721649	-0.240318	0.223852	0.283021
2	rs2_634008_T_C	634008	C	T	97	0.0618557	-0.0925818	0.240456	0.700218
2	rs2_634368_A_G	634368	G	A	97	0.0515464	-0.0677753	0.261971	0.795856
2	rs2_634473_T_A	634473	A	T	97	0.134021	-0.0584746	0.170028	0.730913
2	rs2_635668_T_C	635668	C	T	97	0.0721649	0.153875	0.223852	0.491832
2	rs2_636093_T_C	636093	C	T	97	0.0824742	-0.123707	0.210568	0.556873
2	rs2_636645_G_A	636645	A	G	97	0.0618557	0.0782774	0.240456	0.744774
2	rs2_637041_C_T	637041	T	C	97	0.216495	0.125121	0.140642	0.373659
2	rs2_638086_A_G	638086	A	G	97	0.123711	-0.0670513	0.175927	0.703105
2	rs2_640141_A_G	640141	G	A	97	0.0824742	-0.0328831	0.210568	0.875904
2	rs2_640627_G_A	640627	A	G	96	0.0625	-0.0554035	0.240538	0.817834
2	rs2_640816_T_C	640816	C	T	96	0.09375	0.0705814	0.199756	0.723835
2	rs2_642633_A_G	642633	G	A	96	0.0520833	0.135751	0.262045	0.604426
2	rs2_643173_A_G	643173	G	A	97	0.0515464	-0.0224783	0.261971	0.931622
2	rs2_645383_A_T	645383	T	A	97	0.0515464	0.380393	0.261971	0.14649
2	rs2_645503_G_T	645503	T	G	97	0.0618557	0.0192802	0.240456	0.936093
2	rs2_646125_T_C	646125	C	T	97	0.0618557	-0.161837	0.240456	0.500921
2	rs2_646253_G_A	646253	A	G	97	0.0515464	0.0276585	0.261971	0.915917
2	rs2_646716_A_T	646716	T	A	97	0.14433	0.254075	0.164827	0.123204
2	rs2_647260_T_A	647260	A	T	97	0.103093	-0.137245	0.19049	0.471226
2	rs2_647503_G_T	647503	T	G	97	0.0824742	-0.0938748	0.210568	0.655729
2	rs2_647544_G_A	647544	A	G	97	0.0515464	-0.127408	0.261971	0.626723
2	rs2_649292_A_G	649292	G	A	97	0.0618557	0.250353	0.240456	0.2978
2	rs2_649511_C_T	649511	T	C	97	0.14433	-0.161134	0.164827	0.328276
2	rs2_650003_C_T	650003	T	C	97	0.0515464	-0.023816	0.261971	0.927564
2	rs2_650259_C_T	650259	T	C	96	0.145833	0.251087	0.164972	0.128011
2	rs2_650970_T_C	650970	C	T	97	0.0927835	-0.177451	0.19965	0.374106
2	rs2_651003_A_G	651003	G	A	97	0.0515464	-0.171669	0.261971	0.512276
2	rs2_653051_T_A	653051	A	T	97	0.0618557	0.432107	0.240456	0.0723305
2	rs2_653517_G_A	653517	A	G	97	0.134021	0.116754	0.170028	0.492289
2	rs2_654834_C_A	654834	A	C	96	0.0625	-0.0360518	0.240538	0.88086
2	rs2_655368_T_C	655368	C	T	97	0.0618557	0.0606192	0.240456	0.800963
2	rs2_656512_T_C	656512	C	T	97	0.0618557	-0.125248	0.240456	0.602453
2	rs2_656530_G_A	656530	G	A	97	0.185567	-0.219121	0.148998	0.141392
2	rs2_658596_C_T	658596	T	C	96	0.0729167	0.275621	0.223943	0.218412
2	rs2_659001_G_A	659001	A	G	96	0.0520833	-0.332151	0.262045	0.204964
2	rs2_660369_A_G	660369	G	A	97	0.206186	0.0438305	0.143176	0.759506
2	rs2_662007_G_A	662007	A	G	97	0.0515464	-0.200225	0.261971	0.444686
2	rs2_662962_C_T	662962	T	C	97	0.14433	-0.000302809	0.164827	0.998534
2	rs2_663297_A_G	663297	G	A	97	0.0412371	-0.0521603	0.291313	0.857897
2	rs2_663370_A_G	663370	G	A	97	0.103093	0.0104706	0.19049	0.956165
2	rs2_663814_T_C	663814	C	T	96	0.0520833	-0.0547697	0.262045	0.834441
2	rs2_666712_G_A	666712	A	G	97	0.113402	-0.0318694	0.182678	0.861507
2	rs2_668624_G_A	668624	A	G	97	0.0721649	-0.0948662	0.223852	0.671719
2	rs2_671233_G_A	671233	A	G	96	0.3125	0.226134	0.125617	0.0718315
2	rs2_673170_G_A	673170	A	G	97	0.0618557	0.200047	0.240456	0.405437
2	rs2_673617_A_C	673617	C	A	97	0.0515464	-0.164739	0.261971	0.529452
2	rs2_674890_C_T	674890	T	C	97	0.0618557	-0.0611905	0.240456	0.799127
2	rs2_678316_C_T	678316	T	C	97	0.0618557	-0.0347367	0.240456	0.885136
2	rs2_678375_G_A	678375	A	G	97	0.123711	0.0658646	0.175927	0.708116
2	rs2_678658_T_A	678658	A	T	97	0.0515464	0.308421	0.261971	0.239072
2	rs2_678844_A_G	678844	G	A	95	0.0526316	-0.0909707	0.262121	0.728549
2	rs2_678916_C_T	678916	T	C	95	0.0526316	-0.0662723	0.262121	0.800399
2	rs2_679517_T_G	679517	G	T	96	0.104167	-0.180863	0.190604	0.342674
2	rs2_679650_G_A	679650	A	G	96	0.0625	-0.063419	0.240538	0.792046
2	rs2_679770_C_A	679770	A	C	96	0.0520833	0.0871713	0.262045	0.739393
2	rs2_680333_A_G	680333	G	A	96	0.125	0.146702	0.176056	0.404694
2	rs2_680547_G_A	680547	A	G	97	0.0515464	0.367741	0.261971	0.160394
2	rs2_680599_T_G	680599	G	T	97	0.0515464	-0.332738	0.261971	0.204037
2	rs2_680919_T_C	680919	C	T	97	0.0515464	0.236861	0.261971	0.365915
2	rs2_681157_C_T	681157	T	C	97	0.0618557	0.0172301	0.240456	0.942876
2	rs2_683075_T_C	683075	C	T	97	0.0721649	0.202264	0.223852	0.366228
2	rs2_685432_G_A	685432	A	G	97	0.0927835	-0.232062	0.19965	0.245095
2	rs2_686563_G_A	686563	G	A	97	0.175258	-0.0576744	0.152357	0.705023
2	rs2_686624_C_T	686624	C	T	97	0.0824742	-0.0777965	0.210568	0.711784
2	rs2_686643_T_A	686643	A	T	97	0.0927835	-0.0290986	0.19965	0.88412
2	rs2_688140_A_G	688140	G	A	97	0.0721649	-0.196594	0.223852	0.379819
2	rs2_689156_C_T	689156	C	T	95	0.147368	-0.0758226	0.165121	0.646094
2	rs2_689964_C_T	689964	T	C	95	0.0736842	0.13171	0.224036	0.556601
2	rs2_691711_G_A	691711	A	G	96	0.0520833	0.251066	0.262045	0.33801
2	rs2_692619_T_A	692619	A	T	97	0.0927835	0.0201696	0.19965	0.919531
2	rs2_692640_A_T	692640	T	A	97	0.0721649	-0.320178	0.223852	0.152628
2	rs2_694413_C_T	694413	T	C	96	0.0625	0.0596496	0.240538	0.804147
2	rs2_695632_T_C	695632	C	T	97	0.0927835	-0.0633698	0.19965	0.750937
2	rs2_697340_A_G	697340	G	A	95	0.0631579	0.0129409	0.240623	0.95711
2	rs2_697751_A_T	697751	T	A	97	0.0515464	-0.308113	0.261971	0.23954
2	rs2_698079_A_G	698079	G	A	97	0.175258	0.0204022	0.152357	0.893473
2	rs2_699380_G_A	699380	G	A	96	0.291667	0.0016732	0.1281	0.989579
2	rs2_699461_G_A	699461	A	G	96	0.197917	-0.155949	0.146137	0.285908
2	rs2_699889_C_T	699889	T	C	96	0.0833333	0.0511117	0.210666	0.8083
2	rs2_700029_T_A	700029	A	T	96	0.0833333	0.0329183	0.210666	0.875829
2	rs2_700280_C_T	700280	T	C	96	0.0625	0.278677	0.240538	0.246638
2	rs2_700335_C_T	700335	T	C	96	0.0729167	0.0566856	0.223943	0.800172
2	rs2_701177_T_A	701177	A	T	97	0.0927835	-0.014241	0.19965	0.943135
2	rs2_701399_G_A	701399	A	G	97	0.0515464	-0.201733	0.261971	0.441264
2	rs2_701417_T_C	701417	C	T	96	0.125	-0.35806	0.176056	0.0419734
2	rs2_701913_G_A	701913	A	G	96	0.0520833	0.0407943	0.262045	0.876288
2	rs2_702039_A_G	702039	G	A	97	0.0515464	0.190625	0.261971	0.466824
2	rs2_703162_T_C	703162	C	T	95	0.0842105	-0.0418714	0.210767	0.842527
2	rs2_704193_C_T	704193	T	C	96	0.0520833	0.101191	0.262045	0.69938
2	rs2_704358_G_T	704358	G	T	96	0.0520833	-0.401397	0.262045	0.125575
2	rs2_704615_A_G	704615	G	A	96	0.0520833	0.222257	0.262045	0.396346
2	rs2_705275_C_T	705275	T	C	97	0.0824742	0.047179	0.210568	0.822714
2	rs2_705341_G_A	705341	A	G	97	0.0927835	-0.25735	0.19965	0.197396
2	rs2_706227_C_A	706227	A	C	95	0.0631579	0.0271657	0.240623	0.910112
2	rs2_707491_C_T	707491	T	C	97	0.0824742	0.30548	0.210568	0.146851
2	rs2_708759_A_G	708759	G	A	97	0.0515464	0.167791	0.261971	0.52185
2	rs2_711095_C_T	711095	T	C	97	0.0618557	-0.334313	0.240456	0.164429
2	rs2_711594_G_A	711594	A	G	97	0.0618557	0.137542	0.240456	0.567319
2	rs2_712457_A_G	712457	G	A	97	0.0721649	-0.103489	0.223852	0.643858
2	rs2_713222_C_T	713222	T	C	97	0.0618557	-0.0167496	0.240456	0.944466
2	rs2_713712_C_A	713712	A	C	97	0.0618557	0.0268255	0.240456	0.911171
2	rs2_714850_T_A	714850	A	T	97	0.0515464	0.342988	0.261971	0.190446
2	rs2_715284_G_A	715284	A	G	96	0.0729167	-0.178997	0.223943	0.424117
2	rs2_715476_A_G	715476	G	A	96	0.0833333	-0.335787	0.210666	0.110952
2	rs2_716118_T_C	716118	C	T	97	0.0515464	-0.0553456	0.261971	0.832679
2	rs2_716173_T_C	716173	C	T	97	0.134021	0.160505	0.170028	0.345175
2	rs2_716927_T_C	716927	T	C	97	0.0618557	-0.167983	0.240456	0.4848
2	rs2_717467_G_A	717467	A	G	97	0.0515464	-0.0368774	0.261971	0.888052
2	rs2_717833_A_G	717833	G	A	97	0.0721649	0.0367711	0.223852	0.869523
2	rs2_717945_T_C	717945	C	T	97	0.0412371	-0.0823336	0.291313	0.777461
2	rs2_718501_T_A	718501	A	T	96	0.0625	-0.132618	0.240538	0.581402
2	rs2_718552_A_T	718552	T	A	96	0.114583	-0.0420818	0.1828	0.817931
2	rs2_718666_G_A	718666	A	G	96	0.0833333	0.000165024	0.210666	0.999375
2	rs2_719701_A_G	719701	G	A	97	0.0824742	-0.206929	0.210568	0.325745
2	rs2_720955_G_A	720955	A	G	97	0.0515464	-0.176117	0.261971	0.501406
2	rs2_721476_T_C	721476	C	T	97	0.0618557	0.0439635	0.240456	0.854928
2	rs2_721536_T_C	721536	C	T	97	0.0824742	-0.205023	0.210568	0.330222
2	rs2_721971_C_A	721971	A	C	97	0.0515464	0.199089	0.261971	0.447274
2	rs2_722533_C_T	722533	C	T	97	0.0515464	-0.307044	0.261971	0.241175
2	rs2_722546_A_C	722546	C	A	97	0.195876	-0.0872612	0.145951	0.54992
2	rs2_723045_T_A	723045	A	T	96	0.0520833	0.0490619	0.262045	0.851483
2	rs2_724346_T_C	724346	C	T	97	0.0721649	0.108508	0.223852	0.627869
2	rs2_725450_G_T	725450	T	G	96	0.0416667	-0.136202	0.291379	0.640185
2	rs2_725477_G_A	725477	A	G	96	0.0625	0.135257	0.240538	0.573906
2	rs2_726105_G_A	726105	A	G	95	0.0526316	0.0586506	0.262121	0.822949
2	rs2_728203_G_A	728203	A	G	97	0.14433	0.0733591	0.164827	0.656271
2	rs2_728250_C_T	728250	T	C	97	0.0515464	-0.114411	0.261971	0.662306
2	rs2_728251_G_A	728251	A	G	97	0.0927835	-0.260953	0.19965	0.191195
2	rs2_728370_C_A	728370	A	C	97	0.0515464	0.235074	0.261971	0.369543
2	rs2_728805_G_A	728805	A	G	97	0.0515464	0.107103	0.261971	0.682659
2	rs2_729061_T_C	729061	C	T	97	0.0618557	-0.22823	0.240456	0.342542
2	rs2_729640_G_A	729640	A	G	96	0.0833333	0.0792542	0.210666	0.706763
2	rs2_731214_A_G	731214	G	A	97	0.123711	-0.0186656	0.175927	0.915504
2	rs2_732636_T_G	732636	G	T	97	0.0515464	0.269191	0.261971	0.304157
2	rs2_732837_C_G	732837	G	C	97	0.0515464	-0.219383	0.261971	0.402349
2	rs2_733209_C_A	733209	A	C	97	0.14433	-0.0713829	0.164827	0.664958
2	rs2_733230_A_G	733230	G	A	97	0.216495	-0.136055	0.140642	0.333353
2	rs2_733422_G_A	733422	A	G	97	0.0721649	-0.21301	0.223852	0.341317
2	rs2_734508_T_C	734508	C	T	97	0.0515464	0.327126	0.261971	0.211771
2	rs2_734775_G_A	734775	G	A	97	0.185567	0.0446103	0.148998	0.764634
2	rs2_734913_G_A	734913	A	G	96	0.0729167	-0.116372	0.223943	0.603308
2	rs2_735232_T_A	735232	A	T	97	0.164948	0.121168	0.156074	0.437542
2	rs2_735272_C_T	735272	T	C	97	0.0618557	0.0139552	0.240456	0.95372
2	rs2_735710_A_G	735710	G	A	97	0.0824742	0.223503	0.210568	0.288495
2	rs2_737571_T_A	737571	A	T	97	0.195876	0.058754	0.145951	0.687272
2	rs2_738145_C_A	738145	A	C	97	0.113402	-0.179238	0.182678	0.326509
2	rs2_738914_A_G	738914	G	A	97	0.0515464	0.283593	0.261971	0.279013
2	rs2_739451_A_G	739451	G	A	97	0.0721649	-0.0296924	0.223852	0.894476
2	rs2_739500_A_G	739500	G	A	97	0.0515464	0.256162	0.261971	0.32816
2	rs2_740518_G_A	740518	A	G	97	0.0824742	-0.212831	0.210568	0.312137
2	rs2_740639_A_G	740639	G	A	97	0.0721649	-0.197055	0.223852	0.378703
2	rs2_740646_A_G	740646	G	A	97	0.0618557	0.0224642	0.240456	0.925567
2	rs2_742609_A_G	742609	G	A	97	0.154639	0.139621	0.160206	0.383477
2	rs2_742620_A_C	742620	C	A	97	0.0927835	-0.235385	0.19965	0.238402
2	rs2_742715_A_G	742715	G	A	97	0.0618557	0.0316477	0.240456	0.895289
2	rs2_743076_T_C	743076	C	T	97	0.0618557	0.0450066	0.240456	0.851526
2	rs2_743622_G_A	743622	A	G	97	0.0515464	-0.0780128	0.261971	0.765862
2	rs2_744063_G_A	744063	G	A	97	0.0515464	-0.201146	0.261971	0.442594
2	rs2_744147_G_C	744147	C	G	97	0.123711	0.0252007	0.175927	0.886096
2	rs2_744799_T_A	744799	A	T	97	0.0927835	-0.02233	0.19965	0.910946
2	rs2_745192_C_G	745192	C	G	97	0.0927835	-0.11151	0.19965	0.576485
2	rs2_745620_G_A	745620	A	G	96	0.0520833	-0.0916525	0.262045	0.72652
2	rs2_747653_C_A	747653	A	C	97	0.0515464	0.0248586	0.261971	0.924402
2	rs2_747838_A_G	747838	G	A	97	0.0515464	-0.158201	0.261971	0.545918
2	rs2_748381_T_C	748381	C	T	97	0.0618557	0.297571	0.240456	0.21589
2	rs2_749103_T_C	749103	C	T	97	0.0927835	0.0995325	0.19965	0.618107
2	rs2_750488_C_A	750488	A	C	97	0.0618557	0.0071102	0.240456	0.97641
2	rs2_752483_C_T	752483	T	C	95	0.0526316	0.120346	0.262121	0.646144
2	rs2_752777_T_C	752777	C	T	95	0.178947	-0.0486424	0.152699	0.750067
2	rs2_754197_T_C	754197	T	C	96	0.0833333	-0.0619381	0.210666	0.76875
2	rs2_755817_T_C	755817	T	C	97	0.123711	-0.0396123	0.175927	0.821852
2	rs2_756254_T_C	756254	C	T	97	0.103093	0.12426	0.19049	0.514195
2	rs2_756363_A_G	756363	G	A	97	0.0824742	0.0789434	0.210568	0.707729
2	rs2_757854_G_A	757854	A	G	97	0.0412371	-0.221726	0.291313	0.446582
2	rs2_757908_G_A	757908	A	G	97	0.0618557	-0.184333	0.240456	0.443322
2	rs2_758111_T_G	758111	G	T	97	0.195876	0.0905408	0.145951	0.535028
2	rs2_758502_G_A	758502	A	G	97	0.0618557	0.112059	0.240456	0.641196
2	rs2_758975_T_G	758975	T	G	97	0.175258	-0.000286884	0.152357	0.998498
2	rs2_759048_T_C	759048	C	T	97	0.0824742	-0.129145	0.210568	0.539665
2	rs2_759145_G_A	759145	A	G	96	0.0625	0.183443	0.240538	0.445681
2	rs2_759390_T_G	759390	G	T	97	0.0618557	0.222593	0.240456	0.354596
2	rs2_759711_G_C	759711	C	G	97	0.0412371	-0.244803	0.291313	0.400717
2	rs2_759735_G_A	759735	A	G	97	0.113402	-0.113534	0.182678	0.534274
2	rs2_760122_C_A	760122	A	C	97	0.0618557	0.348856	0.240456	0.146832
2	rs2_763258_A_G	763258	G	A	97	0.0515464	0.0406818	0.261971	0.876592
2	rs2_763547_T_C	763547	C	T	97	0.0618557	0.133633	0.240456	0.578383
2	rs2_764311_A_G	764311	G	A	97	0.0515464	-0.0867961	0.261971	0.740403
2	rs2_764397_C_A	764397	C	A	97	0.0927835	-0.0780766	0.19965	0.695747
2	rs2_764849_A_T	764849	T	A	97	0.103093	0.124487	0.19049	0.513427
2	rs2_765540_C_A	765540	A	C	96	0.0520833	-0.0968662	0.262045	0.71164
2	rs2_765684_C_G	765684	G	C	96	0.0625	0.091414	0.240538	0.703916
2	rs2_767731_T_C	767731	C	T	97	0.14433	0.0131287	0.164827	0.936515
2	rs2_767981_C_T	767981	T	C	97	0.0927835	0.0614199	0.19965	0.758358
2	rs2_768194_C_T	768194	T	C	97	0.0515464	-0.211459	0.261971	0.419559
2	rs2_768449_T_C	768449	C	T	96	0.09375	0.288232	0.199756	0.149044
2	rs2_770543_G_T	770543	G	T	97	0.0412371	-0.30766	0.291313	0.290916
2	rs2_770861_A_G	770861	G	A	97	0.0618557	0.110251	0.240456	0.646586
2	rs2_774434_G_A	774434	A	G	97	0.0515464	0.0744442	0.261971	0.77628
2	rs2_774509_T_C	774509	C	T	97	0.123711	-0.176421	0.175927	0.315953
2	rs2_776151_C_T	776151	T	C	97	0.103093	-0.0712693	0.19049	0.708302
2	rs2_777303_A_G	777303	A	G	97	0.0618557	0.113272	0.240456	0.63759
2	rs2_777544_G_A	777544	A	G	97	0.0412371	-0.347118	0.291313	0.233432
2	rs2_779883_C_T	779883	T	C	96	0.0625	0.109993	0.240538	0.647472
2	rs2_780383_G_A	780383	A	G	97	0.0721649	-0.344943	0.223852	0.123331
2	rs2_780413_G_A	780413	A	G	97	0.0618557	-0.154747	0.240456	0.519864
2	rs2_780416_G_A	780416	A	G	97	0.237113	-0.239592	0.136192	0.0785402
2	rs2_780422_A_G	780422	G	A	96	0.104167	-0.434818	0.190604	0.022533
2	rs2_781785_G_A	781785	A	G	97	0.0515464	0.161906	0.261971	0.536554
2	rs2_781814_A_T	781814	T	A	97	0.0824742	-0.321375	0.210568	0.126952
2	rs2_783691_G_A	783691	A	G	95	0.0947368	-0.0548523	0.199865	0.783742
2	rs2_785002_A_G	785002	G	A	96	0.125	0.138172	0.176056	0.432562
2	rs2_785242_T_A	785242	A	T	97	0.0515464	-0.0410054	0.261971	0.875618
2	rs2_785333_T_C	785333	C	T	97	0.113402	0.178406	0.182678	0.32876
2	rs2_785364_C_T	785364	T	C	97	0.0618557	0.205499	0.240456	0.392759
2	rs2_785852_G_A	785852	G	A	97	0.175258	-0.151139	0.152357	0.321196
2	rs2_786070_T_C	786070	C	T	96	0.0729167	0.054486	0.223943	0.80777
2	rs2_786528_G_T	786528	T	G	97	0.0824742	-0.0301649	0.210568	0.886089
2	rs2_788140_G_A	788140	A	G	97	0.0721649	-0.0737062	0.223852	0.741957
2	rs2_788369_C_T	788369	C	T	96	0.0625	-0.034306	0.240538	0.886589
2	rs2_788783_A_G	788783	G	A	97	0.0927835	-0.20671	0.19965	0.300499
2	rs2_790356_G_T	790356	T	G	95	0.105263	0.124505	0.190721	0.513876
2	rs2_790881_T_C	790881	C	T	97	0.0515464	-0.221758	0.261971	0.397274
2	rs2_790998_T_G	790998	G	T	97	0.0618557	-0.0327055	0.240456	0.89181
2	rs2_792022_A_G	792022	G	A	95	0.0526316	0.115805	0.262121	0.658633
2	rs2_792199_G_A	792199	G	A	95	0.2	0.112269	0.146327	0.442933
2	rs2_792362_C_T	792362	T	C	96	0.104167	0.155943	0.190604	0.41327
2	rs2_792445_A_C	792445	C	A	97	0.0515464	-0.0363178	0.261971	0.88974
2	rs2_792752_T_C	792752	C	T	94	0.0744681	0.239114	0.224131	0.286038
2	rs2_793132_C_T	793132	T	C	94	0.0638298	-0.121169	0.240709	0.614696
2	rs2_793158_C_T	793158	T	C	94	0.138298	0.0641015	0.170449	0.706862
2	rs2_793351_A_T	793351	T	A	94	0.0744681	-0.257402	0.224131	0.250784
2	rs2_793484_A_C	793484	C	A	97	0.278351	-0.261597	0.129241	0.0429601
2	rs2_793909_A_T	793909	T	A	97	0.0721649	-0.110544	0.223852	0.621429
2	rs2_794425_T_C	794425	C	T	97	0.123711	0.173429	0.175927	0.324231
2	rs2_794999_C_T	794999	T	C	96	0.135417	0.175459	0.170165	0.30249
2	rs2_796271_G_A	796271	A	G	97	0.0618557	-0.257471	0.240456	0.284276
2	rs2_796916_A_C	796916	C	A	97	0.0515464	0.114004	0.261971	0.663432
2	rs2_797599_C_G	797599	C	G	97	0.0515464	-0.0767404	0.261971	0.769572
2	rs2_797923_T_C	797923	C	T	97	0.103093	-0.0680456	0.19049	0.720932
2	rs2_798747_G_T	798747	T	G	97	0.0515464	-0.196233	0.261971	0.453818
2	rs2_798828_C_G	798828	G	C	97	0.103093	-0.183889	0.19049	0.334369
2	rs2_799021_C_T	799021	C	T	97	0.14433	-0.125658	0.164827	0.445843
2	rs2_799730_T_C	799730	C	T	96	0.0833333	-0.278983	0.210666	0.185408
2	rs2_799991_G_A	799991	A	G	94	0.0638298	0.0797256	0.240709	0.740485
2	rs2_800195_T_C	800195	C	T	95	0.442105	-0.21207	0.117854	0.0719516
2	rs2_800316_C_T	800316	T	C	93	0.462366	-0.239328	0.11865	0.0436857
2	rs2_800457_C_T	800457	T	C	95	0.105263	0.129319	0.190721	0.497739
2	rs2_800476_T_C	800476	C	T	95	0.0526316	0.03316	0.262121	0.899331
2	rs2_800993_C_A	800993	A	C	97	0.0618557	-0.252787	0.240456	0.293129
2	rs2_801300_T_G	801300	G	T	96	0.0625	-0.100536	0.240538	0.675975
2	rs2_801546_G_A	801546	A	G	95	0.0526316	-0.414764	0.262121	0.113572
2	rs2_801647_A_G	801647	G	A	97	0.123711	0.0620031	0.175927	0.72451
2	rs2_801693_T_C	801693	C	T	94	0.0957447	0.0556794	0.199977	0.780683
2	rs2_801710_A_G	801710	G	A	95	0.0631579	0.0693997	0.240623	0.773028
2	rs2_801908_T_C	801908	C	T	93	0.0537634	-0.100925	0.262277	0.700385
2	rs2_802096_T_C	802096	C	T	94	0.0744681	-0.0134164	0.224131	0.952267
2	rs2_802257_C_T	802257	C	T	91	0.10989	0.247858	0.191216	0.1949
2	rs2_802607_G_A	802607	A	G	91	0.153846	0.108147	0.165751	0.514103
2	rs2_803024_T_C	803024	C	T	97	0.237113	0.0326126	0.136192	0.810748
2	rs2_803353_A_T	803353	T	A	97	0.113402	0.109018	0.182678	0.550656
2	rs2_804707_A_G	804707	A	G	97	0.247423	0.0887005	0.134235	0.508749
2	rs2_805045_G_A	805045	A	G	97	0.0824742	-0.14484	0.210568	0.491543
2	rs2_805115_C_T	805115	C	T	97	0.0721649	0.192475	0.223852	0.389883
2	rs2_805303_T_G	805303	G	T	95	0.0526316	-0.0674666	0.262121	0.79688
2	rs2_805334_G_A	805334	A	G	96	0.0625	-0.253665	0.240538	0.291621
2	rs2_805608_C_T	805608	T	C	96	0.0625	-0.356581	0.240538	0.138227
2	rs2_807117_A_G	807117	G	A	96	0.0729167	-0.306781	0.223943	0.170716
2	rs2_807174_T_A	807174	A	T	96	0.135417	0.0952136	0.170165	0.575796
2	rs2_808367_G_A	808367	A	G	93	0.0537634	-0.321715	0.262277	0.219966
2	rs2_808450_G_A	808450	A	G	96	0.166667	0.156021	0.156234	0.317971
2	rs2_809024_C_A	809024	A	C	97	0.0618557	-0.147786	0.240456	0.538813
2	rs2_809299_C_T	809299	T	C	97	0.175258	0.0387085	0.152357	0.799446
2	rs2_810014_T_C	810014	C	T	95	0.0842105	-0.231564	0.210767	0.271912
2	rs2_810159_C_T	810159	T	C	92	0.119565	-0.232363	0.183316	0.204957
2	rs2_810340_C_T	810340	T	C	94	0.0957447	-0.0232304	0.199977	0.907521
2	rs2_810461_T_C	810461	T	C	96	0.4375	-0.138803	0.117371	0.236967
2	rs2_810509_T_C	810509	C	T	97	0.0824742	-0.312754	0.210568	0.137467
2	rs2_810548_C_T	810548	T	C	97	0.0824742	-0.0559171	0.210568	0.790583
2	rs2_810905_G_C	810905	C	G	97	0.0515464	-0.236275	0.261971	0.367103
2	rs2_810917_C_T	810917	T	C	97	0.113402	-0.351311	0.182678	0.0544651
2	rs2_810940_G_A	810940	A	G	97	0.0927835	-0.148828	0.19965	0.456001
2	rs2_811146_C_T	811146	T	C	96	0.270833	-0.0355477	0.131022	0.786153
2	rs2_811535_G_A	811535	A	G	96	0.166667	-0.0870968	0.156234	0.577203
2	rs2_811686_A_T	811686	A	T	89	0.11236	-0.00966515	0.191482	0.959743
2	rs2_811695_G_A	811695	A	G	90	0.1	-0.117718	0.200449	0.557021
2	rs2_811938_T_C	811938	C	T	96	0.1875	0.175656	0.149176	0.238992
2	rs2_812266_G_A	812266	A	G	93	0.0752688	-0.224315	0.224228	0.317122
2	rs2_812324_T_C	812324	C	T	96	0.0833333	-0.167856	0.210666	0.425575
2	rs2_812471_A_G	812471	G	A	97	0.0515464	0.149675	0.261971	0.567768
2	rs2_812591_A_C	812591	C	A	91	0.0659341	0.118787	0.24098	0.62206
2	rs2_812640_A_C	812640	A	C	95	0.136842	-0.0948754	0.170306	0.577467
2	rs2_812650_T_C	812650	C	T	95	0.168421	0.0265528	0.156399	0.865186
2	rs2_812654_T_C	812654	C	T	95	0.0526316	-0.258756	0.262121	0.323563
2	rs2_812661_G_A	812661	A	G	94	0.191489	0.112376	0.149543	0.452375
2	rs2_812671_T_C	812671	C	T	95	0.0526316	0.336898	0.262121	0.198695
2	rs2_812703_A_G	812703	G	A	91	0.230769	-0.246404	0.141941	0.082571
2	rs2_812740_C_T	812740	T	C	94	0.0531915	0.190478	0.262198	0.467553
2	rs2_812830_G_A	812830	A	G	95	0.147368	-0.136197	0.165121	0.409467
2	rs2_812848_C_T	812848	T	C	96	0.208333	-0.00566905	0.14337	0.968459
2	rs2_812896_A_G	812896	G	A	95	0.0526316	0.12475	0.262121	0.634127
2	rs2_812923_T_C	812923	C	T	95	0.231579	-0.0511426	0.138751	0.71243
2	rs2_812935_T_C	812935	C	T	96	0.09375	-0.0125367	0.199756	0.949958
2	rs2_813016_T_C	813016	C	T	93	0.150538	-0.0755119	0.165428	0.648057
2	rs2_813058_G_A	813058	A	G	96	0.0729167	-0.199819	0.223943	0.372245
2	rs2_813086_G_A	813086	A	G	95	0.105263	-0.186756	0.190721	0.327475
2	rs2_813107_A_G	813107	G	A	90	0.255556	-0.112656	0.137869	0.413857
3	rs3_233_C_A	233	A	C	96	0.0833333	-0.0176154	0.210666	0.93336
3	rs3_394_C_T	394	T	C	94	0.0957447	0.114014	0.199977	0.568585
3	rs3_422_T_C	422	T	C	96	0.458333	0.143865	0.116857	0.218276
3	rs3_458_T_C	458	C	T	97	0.195876	-0.198012	0.145951	0.174876
3	rs3_544_C_T	544	T	C	96	0.322917	-0.0748619	0.124521	0.547709
3	rs3_550_G_A	550	G	A	96	0.385417	0.0537951	0.119634	0.652953
3	rs3_561_C_T	561	T	C	96	0.104167	0.149425	0.190604	0.433068
3	rs3_583_G_C	583	G	C	90	0.422222	-0.0455246	0.121751	0.708468
3	rs3_601_G_A	601	A	G	90	0.155556	-0.224905	0.165919	0.175254
3	rs3_617_A_T	617	T	A	90	0.0888889	0.134499	0.211308	0.524447
3	rs3_656_C_T	656	T	C	92	0.108696	-0.162438	0.191088	0.395285
3	rs3_658_T_C	658	C	T	92	0.217391	-0.0842681	0.144198	0.558956
3	rs3_666_T_C	666	C	T	91	0.472527	-0.0944916	0.119788	0.430213
3	rs3_680_T_C	680	C	T	91	0.0989011	0.0977737	0.200326	0.625499
3	rs3_686_T_C	686	C	T	92	0.25	-0.205306	0.137357	0.134997
3	rs3_776_T_C	776	C	T	94	0.265957	-0.156051	0.133173	0.241278
3	rs3_780_T_C	780	C	T	94	0.287234	-0.239833	0.130044	0.0651476
3	rs3_827_G_A	827	A	G	96	0.166667	-0.264296	0.156234	0.0907097
3	rs3_879_G_C	879	C	G	95	0.210526	-0.300482	0.143569	0.0363549
3	rs3_947_C_A	947	A	C	97	0.0515464	-0.181243	0.261971	0.489035
3	rs3_972_A_G	972	G	A	97	0.0515464	-0.029882	0.261971	0.909185
3	rs3_978_A_G	978	G	A	97	0.0824742	0.0994394	0.210568	0.636752
3	rs3_980_A_G	980	G	A	97	0.0618557	-0.173074	0.240456	0.471665
3	rs3_1006_C_T	1006	T	C	97	0.0618557	-0.425375	0.240456	0.0768881
3	rs3_1040_T_C	1040	C	T	96	0.15625	0.0228362	0.160359	0.886759
3	rs3_1069_C_T	1069	T	C	94	0.0744681	-0.263658	0.224131	0.239451
3	rs3_1071_C_T	1071	T	C	94	0.0425532	0.0180642	0.291513	0.950589
3	rs3_1102_G_A	1102	A	G	92	0.0543478	-0.162266	0.262358	0.536252
3	rs3_1132_G_T	1132	T	G	94	0.319149	0.0878202	0.126229	0.486603
3	rs3_1155_A_T	1155	T	A	94	0.265957	-0.194192	0.133173	0.144787
3	rs3_1171_C_A	1171	A	C	95	0.231579	-0.186814	0.138751	0.178174
3	rs3_1218_C_T	1218	T	C	96	0.135417	-0.122034	0.170165	0.47328
3	rs3_1261_G_A	1261	A	G	96	0.114583	-0.27454	0.1828	0.133133
3	rs3_1287_A_T	1287	T	A	96	0.145833	-0.284694	0.164972	0.0843997
3	rs3_1310_C_T	1310	T	C	96	0.239583	-0.0968191	0.136413	0.47786
3	rs3_1331_G_T	1331	T	G	96	0.166667	-0.114251	0.156234	0.46461
3	rs3_1334_A_C	1334	C	A	95	0.178947	-0.166046	0.152699	0.276856
3	rs3_1345_A_C	1345	C	A	95	0.231579	-0.131935	0.138751	0.341667
3	rs3_1358_G_A	1358	A	G	95	0.252632	-0.132387	0.134702	0.325697
3	rs3_1371_G_T	1371	T	G	96	0.145833	-0.041244	0.164972	0.802583
3	rs3_1533_G_T	1533	T	G	91	0.21978	-0.077611	0.144418	0.590988
3	rs3_1539_G_A	1539	A	G	91	0.0769231	0.0355234	0.224428	0.874233
3	rs3_1607_G_A	1607	A	G	92	0.0652174	-0.435509	0.240888	0.0706172
3	rs3_1865_T_A	1865	A	T	92	0.119565	-0.0673295	0.183316	0.713406
3	rs3_2156_A_T	2156	T	A	90	0.233333	-0.146595	0.142178	0.302512
3	rs3_2177_A_G	2177	G	A	90	0.2	-0.0573536	0.150337	0.702831
3	rs3_2533_T_C	2533	C	T	91	0.252747	-0.101744	0.137609	0.459683
3	rs3_2566_A_G	2566	G	A	91	0.241758	-0.0636782	0.139679	0.648469
3	rs3_2625_A_G	2625	G	A	93	0.0860215	0.122042	0.210976	0.562951
3	rs3_2652_C_T	2652	T	C	93	0.0645161	0.188147	0.240798	0.434598
3	rs3_2705_A_G	2705	G	A	93	0.236559	-0.113215	0.139202	0.416041
3	rs3_2730_T_C	2730	C	T	92	0.228261	-0.100904	0.14171	0.476437
3	rs3_2869_A_G	2869	A	G	90	0.2	0.0633803	0.150337	0.673325
3	rs3_2926_G_A	2926	A	G	91	0.10989	-0.196678	0.191216	0.303684
3	rs3_3046_C_T	3046	T	C	91	0.186813	-0.121721	0.153436	0.427603
3	rs3_3277_G_A	3277	A	G	96	0.0416667	-0.425993	0.291379	0.143743
3	rs3_3316_A_G	3316	G	A	96	0.1875	-0.082085	0.149176	0.582143
3	rs3_3340_A_T	3340	T	A	96	0.145833	-0.0115183	0.164972	0.944337
3	rs3_3437_T_A	3437	A	T	89	0.146067	-0.0851444	0.171223	0.618997
3	rs3_3471_C_T	3471	T	C	88	0.113636	0.0154943	0.19162	0.935553
3	rs3_3512_T_C	3512	C	T	90	0.0555556	-0.0258066	0.262526	0.921693
3	rs3_3567_A_G	3567	G	A	91	0.0989011	-0.16384	0.200326	0.413434
3	rs3_3612_A_G	3612	G	A	91	0.043956	0.0197534	0.291727	0.946015
3	rs3_3799_A_G	3799	G	A	92	0.184783	-0.107692	0.153244	0.482213
3	rs3_3860_G_A	3860	A	G	92	0.173913	-0.0861271	0.156918	0.583097
3	rs3_3939_C_T	3939	C	T	92	0.0869565	0.085068	0.211084	0.686944
3	rs3_4262_A_G	4262	G	A	96	0.114583	-0.101742	0.1828	0.577815
3	rs3_4388_C_T	4388	T	C	93	0.11828	-0.0374508	0.183183	0.838005
3	rs3_4404_G_C	4404	C	G	93	0.11828	0.00940191	0.183183	0.959066
3	rs3_4565_A_G	4565	G	A	93	0.0860215	-0.0707454	0.210976	0.73738
3	rs3_4730_G_A	4730	A	G	90	0.177778	-0.149465	0.157286	0.341973
3	rs3_4794_T_G	4794	G	T	93	0.0860215	-0.0537812	0.210976	0.798788
3	rs3_4859_G_C	4859	C	G	96	0.0520833	-0.292989	0.262045	0.263529
3	rs3_5277_T_A	5277	A	T	96	0.09375	-0.337064	0.199756	0.0915311
3	rs3_5312_C_T	5312	T	C	96	0.0520833	-0.1163	0.262045	0.657174
3	rs3_5439_T_C	5439	C	T	92	0.217391	-0.024536	0.144198	0.864888
3	rs3_5464_G_T	5464	T	G	95	0.252632	-0.028548	0.134702	0.832158
3	rs3_5626_C_T	5626	T	C	96	0.0520833	-0.114766	0.262045	0.661412
3	rs3_5784_C_T	5784	T	C	97	0.123711	0.0103316	0.175927	0.95317
3	rs3_6041_A_C	6041	C	A	97	0.0721649	0.344203	0.223852	0.124138
3	rs3_6157_T_C	6157	C	T	97	0.134021	-0.153955	0.170028	0.365216
3	rs3_6250_C_G	6250	G	C	96	0.0833333	-0.206673	0.210666	0.326572
3	rs3_6614_C_T	6614	T	C	97	0.134021	-0.0539	0.170028	0.751239
3	rs3_7117_C_T	7117	T	C	97	0.0515464	-0.272586	0.261971	0.298097
3	rs3_7254_G_A	7254	A	G	97	0.0824742	-0.160797	0.210568	0.445084
3	rs3_7633_T_C	7633	C	T	97	0.0721649	-0.145323	0.223852	0.516214
3	rs3_8257_C_G	8257	G	C	97	0.0618557	-0.135353	0.240456	0.573502
3	rs3_8495_A_G	8495	G	A	97	0.0824742	0.307441	0.210568	0.144275
3	rs3_8528_T_C	8528	T	C	97	0.164948	-0.160455	0.156074	0.303915
3	rs3_8530_T_C	8530	C	T	97	0.134021	-0.0221898	0.170028	0.896165
3	rs3_9136_G_A	9136	A	G	97	0.0618557	-0.279847	0.240456	0.244497
3	rs3_10243_G_C	10243	C	G	97	0.0515464	0.279394	0.261971	0.286193
3	rs3_11132_C_T	11132	T	C	95	0.0526316	0.0211475	0.262121	0.935698
3	rs3_11268_T_A	11268	A	T	97	0.0515464	-0.301284	0.261971	0.250117
3	rs3_12782_A_C	12782	C	A	97	0.0515464	0.0483405	0.261971	0.8536
3	rs3_13363_A_G	13363	G	A	97	0.0721649	-0.050454	0.223852	0.821676
3	rs3_13593_A_G	13593	G	A	97	0.0721649	0.127312	0.223852	0.569539
3	rs3_14014_T_A	14014	A	T	97	0.0618557	-0.277328	0.240456	0.24877
3	rs3_14109_T_C	14109	C	T	97	0.0515464	0.0740594	0.261971	0.777406
3	rs3_14391_T_A	14391	A	T	97	0.0515464	0.4573	0.261971	0.0808776
3	rs3_14530_A_G	14530	G	A	97	0.0618557	-0.294512	0.240456	0.220648
3	rs3_15688_G_T	15688	T	G	97	0.103093	-0.0891309	0.19049	0.639854
3	rs3_16091_C_G	16091	G	C	97	0.0927835	0.0460567	0.19965	0.817558
3	rs3_16356_G_A	16356	G	A	97	0.134021	-0.0350068	0.170028	0.836878
3	rs3_16891_A_G	16891	G	A	97	0.0515464	0.15853	0.261971	0.545084
3	rs3_17635_C_T	17635	C	T	96	0.0729167	-0.291646	0.223943	0.192806
3	rs3_17917_A_G	17917	G	A	97	0.412371	-0.0129777	0.11767	0.91218
3	rs3_18016_C_T	18016	T	C	97	0.0824742	-0.0262708	0.210568	0.900712
3	rs3_18052_A_C	18052	C	A	97	0.329897	-0.00523285	0.123197	0.96612
3	rs3_21282_A_G	21282	G	A	97	0.0824742	-0.170002	0.210568	0.419464
3	rs3_22184_A_C	22184	C	A	96	0.1875	0.0716903	0.149176	0.630817
3	rs3_22374_G_A	22374	A	G	96	0.177083	-0.180764	0.152526	0.235964
3	rs3_22470_T_C	22470	C	T	96	0.0625	0.0106871	0.240538	0.964562
3	rs3_23137_T_C	23137	C	T	95	0.0526316	0.0716949	0.262121	0.784455
3	rs3_23755_A_T	23755	T	A	95	0.0526316	0.459217	0.262121	0.0797859
3	rs3_24366_C_T	24366	T	C	95	0.136842	-0.0304021	0.170306	0.858319
3	rs3_25218_G_A	25218	A	G	97	0.0618557	0.0974231	0.240456	0.68536
3	rs3_27063_T_C	27063	C	T	95	0.0736842	0.128945	0.224036	0.564916
3	rs3_27420_G_A	27420	A	G	97	0.0721649	0.24487	0.223852	0.274002
3	rs3_28819_G_A	28819	A	G	97	0.0618557	-0.0285031	0.240456	0.905642
3	rs3_29995_T_G	29995	G	T	96	0.0416667	-0.315577	0.291379	0.278787
3	rs3_30103_T_C	30103	C	T	97	0.0618557	0.0174242	0.240456	0.942233
3	rs3_30180_G_T	30180	T	G	97	0.0515464	-0.138354	0.261971	0.59741
3	rs3_30812_A_T	30812	T	A	96	0.0625	0.263925	0.240538	0.272542
3	rs3_30865_C_T	30865	T	C	97	0.0927835	-0.0531616	0.19965	0.790028
3	rs3_31413_T_A	31413	A	T	97	0.0618557	0.193466	0.240456	0.421063
3	rs3_32336_C_T	32336	T	C	96	0.0520833	-0.150241	0.262045	0.566415
3	rs3_33071_A_G	33071	G	A	95	0.0631579	-0.235124	0.240623	0.328497
3	rs3_33569_A_C	33569	A	C	97	0.0618557	-0.0178919	0.240456	0.940685
3	rs3_34197_A_G	34197	G	A	97	0.123711	-0.164442	0.175927	0.349933
3	rs3_34755_G_A	34755	A	G	96	0.208333	0.172562	0.14337	0.228741
3	rs3_37801_A_G	37801	G	A	97	0.123711	0.116301	0.175927	0.508564
3	rs3_37905_A_G	37905	G	A	97	0.0412371	0.0864	0.291313	0.766781
3	rs3_38503_T_C	38503	C	T	97	0.0721649	0.213049	0.223852	0.34123
3	rs3_39607_A_G	39607	G	A	96	0.0520833	-0.152109	0.262045	0.561599
3	rs3_39900_C_T	39900	T	C	97	0.0515464	0.019931	0.261971	0.939355
3	rs3_40315_G_T	40315	T	G	97	0.154639	0.0618245	0.160206	0.699566
3	rs3_41458_C_A	41458	A	C	97	0.164948	0.096818	0.156074	0.535037
3	rs3_43304_A_G	43304	G	A	97	0.371134	-0.231455	0.119899	0.0535551
3	rs3_43346_G_A	43346	A	G	97	0.443299	-0.191689	0.116601	0.100181
3	rs3_43422_T_G	43422	G	T	97	0.0721649	0.100276	0.223852	0.654184
3	rs3_43938_G_C	43938	C	G	97	0.0515464	-0.131727	0.261971	0.615084
3	rs3_45495_G_A	45495	A	G	97	0.0618557	0.0455488	0.240456	0.849758
3	rs3_45790_G_A	45790	A	G	97	0.14433	0.221883	0.164827	0.178252
3	rs3_47045_G_T	47045	T	G	96	0.0520833	-0.521277	0.262045	0.0466717
3	rs3_47070_A_T	47070	T	A	96	0.0625	0.0251338	0.240538	0.916781
3	rs3_47161_G_A	47161	A	G	96	0.0520833	0.0340954	0.262045	0.896477
3	rs3_47344_T_C	47344	C	T	96	0.125	0.130501	0.176056	0.458546
3	rs3_48369_T_A	48369	A	T	97	0.0721649	-0.464142	0.223852	0.0381323
3	rs3_49221_G_A	49221	A	G	96	0.197917	0.0430109	0.146137	0.768514
3	rs3_50141_C_T	50141	T	C	97	0.0618557	-0.141152	0.240456	0.557192
3	rs3_50553_C_A	50553	A	C	97	0.0824742	-0.0072723	0.210568	0.972449
3	rs3_50613_G_A	50613	A	G	97	0.0618557	0.038272	0.240456	0.873539
3	rs3_51279_T_C	51279	C	T	97	0.0515464	-0.299492	0.261971	0.252944
3	rs3_51405_G_A	51405	A	G	97	0.0618557	-0.170832	0.240456	0.477424
3	rs3_52606_A_T	52606	T	A	97	0.113402	0.0423842	0.182678	0.816526
3	rs3_52633_T_C	52633	C	T	97	0.0721649	0.22996	0.223852	0.304287
3	rs3_52764_A_G	52764	G	A	97	0.0515464	-0.164258	0.261971	0.530653
3	rs3_54737_C_T	54737	T	C	97	0.0721649	0.261051	0.223852	0.243543
3	rs3_55716_A_G	55716	A	G	96	0.0729167	-0.0966507	0.223943	0.666042
3	rs3_57071_C_A	57071	A	C	96	0.135417	0.113368	0.170165	0.505269
3	rs3_57639_A_G	57639	G	A	95	0.221053	0.0797345	0.141053	0.571883
3	rs3_59372_A_G	59372	G	A	96	0.0520833	0.558065	0.262045	0.0332001
3	rs3_59758_A_C	59758	C	A	97	0.103093	0.122733	0.19049	0.519381
3	rs3_60018_T_C	60018	C	T	97	0.103093	-0.242746	0.19049	0.202548
3	rs3_61281_A_G	61281	G	A	96	0.0520833	0.378502	0.262045	0.148621
3	rs3_61646_C_G	61646	G	C	96	0.0520833	0.00252703	0.262045	0.992306
3	rs3_61900_C_T	61900	T	C	97	0.0721649	0.117587	0.223852	0.599382
3	rs3_62272_G_A	62272	A	G	97	0.0515464	-0.156039	0.261971	0.55142
3	rs3_62362_G_A	62362	A	G	97	0.0721649	-0.220975	0.223852	0.323571
3	rs3_62434_A_G	62434	G	A	97	0.0824742	0.0676342	0.210568	0.748059
3	rs3_63136_T_C	63136	C	T	97	0.103093	0.00986117	0.19049	0.958714
3	rs3_65398_G_A	65398	A	G	96	0.09375	-0.0910298	0.199756	0.648603
3	rs3_65930_T_A	65930	A	T	97	0.0515464	0.0206162	0.261971	0.937274
3	rs3_66375_C_T	66375	T	C	97	0.0515464	-0.079107	0.261971	0.762676
3	rs3_68070_T_G	68070	T	G	97	0.0515464	0.196216	0.261971	0.453856
3	rs3_68611_C_T	68611	T	C	97	0.0515464	-0.187101	0.261971	0.475099
3	rs3_68748_T_C	68748	C	T	97	0.0515464	-0.224136	0.261971	0.392233
3	rs3_70165_T_C	70165	C	T	97	0.0515464	-0.199849	0.261971	0.445542
3	rs3_70314_C_A	70314	A	C	97	0.0412371	0.180317	0.291313	0.535929
3	rs3_72419_A_C	72419	C	A	97	0.0515464	0.080497	0.261971	0.758634
3	rs3_73149_T_C	73149	C	T	97	0.0515464	0.248091	0.261971	0.343629
3	rs3_73251_G_T	73251	T	G	97	0.0515464	-0.170987	0.261971	0.513953
3	rs3_73479_A_G	73479	G	A	97	0.0618557	-0.266498	0.240456	0.267731
3	rs3_74052_A_G	74052	G	A	95	0.0842105	-0.263784	0.210767	0.210737
3	rs3_74234_G_A	74234	A	G	95	0.0631579	-0.0224408	0.240623	0.925696
3	rs3_74872_T_A	74872	A	T	97	0.0618557	-0.0405802	0.240456	0.865983
3	rs3_75264_A_G	75264	G	A	97	0.237113	-0.137773	0.136192	0.311725
3	rs3_75503_C_T	75503	T	C	97	0.28866	0.0413854	0.127829	0.746122
3	rs3_76147_T_G	76147	T	G	97	0.226804	0.00274685	0.138322	0.984156
3	rs3_76522_A_G	76522	G	A	97	0.0412371	-0.259799	0.291313	0.37249
3	rs3_77674_A_C	77674	C	A	97	0.0618557	0.0804238	0.240456	0.73803
3	rs3_78354_C_T	78354	T	C	97	0.113402	0.223336	0.182678	0.221493
3	rs3_78487_T_C	78487	C	T	97	0.0515464	0.352632	0.261971	0.178279
3	rs3_78557_G_T	78557	T	G	97	0.0515464	-0.0211908	0.261971	0.935529
3	rs3_80341_T_C	80341	C	T	97	0.0618557	0.10592	0.240456	0.659577
3	rs3_80876_A_G	80876	G	A	96	0.125	-0.165487	0.176056	0.347235
3	rs3_81410_A_T	81410	T	A	97	0.0412371	-0.127226	0.291313	0.662306
3	rs3_81838_C_T	81838	T	C	97	0.206186	-0.0405935	0.143176	0.776778
3	rs3_82143_A_T	82143	T	A	97	0.0721649	-0.0298664	0.223852	0.893861
3	rs3_82353_T_G	82353	G	T	97	0.0824742	-0.137292	0.210568	0.514395
3	rs3_82569_A_G	82569	G	A	97	0.0515464	-0.317541	0.261971	0.225466
3	rs3_82579_T_A	82579	A	T	93	0.204301	-0.033164	0.146722	0.821176
3	rs3_83546_A_G	83546	G	A	96	0.0729167	-0.0229588	0.223943	0.918344
3	rs3_83609_A_C	83609	C	A	96	0.0625	0.367419	0.240538	0.126641
3	rs3_83673_G_T	83673	T	G	96	0.0520833	-0.112984	0.262045	0.66635
3	rs3_84195_A_G	84195	A	G	90	0.222222	0.0706792	0.144645	0.625097
3	rs3_84242_T_C	84242	C	T	89	0.157303	0.203753	0.166091	0.219914
3	rs3_84534_C_G	84534	G	C	96	0.0416667	-0.0583878	0.291379	0.84118
3	rs3_85689_C_A	85689	A	C	96	0.177083	0.00829527	0.152526	0.956628
3	rs3_87850_T_C	87850	C	T	88	0.0568182	0.0284011	0.262702	0.913907
3	rs3_88606_C_T	88606	T	C	95	0.0736842	-0.192813	0.224036	0.389439
3	rs3_88774_G_A	88774	A	G	97	0.0412371	-0.150906	0.291313	0.604445
3	rs3_89197_T_G	89197	G	T	92	0.0543478	-0.200111	0.262358	0.445619
3	rs3_89386_C_T	89386	T	C	94	0.0957447	-0.147105	0.199977	0.461967
3	rs3_89587_C_T	89587	T	C	94	0.0425532	-0.0746326	0.291513	0.797937
3	rs3_90752_A_G	90752	G	A	94	0.468085	0.0141926	0.117923	0.904202
3	rs3_91197_G_A	91197	A	G	92	0.217391	-0.0306502	0.144198	0.831673
3	rs3_91704_T_C	91704	C	T	92	0.108696	-0.146639	0.191088	0.442849
3	rs3_92106_T_C	92106	T	C	92	0.0543478	-0.231961	0.262358	0.376623
3	rs3_92570_A_C	92570	C	A	92	0.076087	0.132083	0.224327	0.555998
3	rs3_94139_G_A	94139	A	G	95	0.0526316	-0.224137	0.262121	0.392502
3	rs3_94466_C_T	94466	T	C	97	0.0927835	-0.187607	0.19965	0.347383
3	rs3_94651_C_T	94651	T	C	97	0.0515464	-0.060845	0.261971	0.816337
3	rs3_95493_G_A	95493	A	G	96	0.0833333	0.333175	0.210666	0.113757
3	rs3_95884_G_T	95884	T	G	95	0.0736842	0.242078	0.224036	0.279905
3	rs3_98535_C_G	98535	G	C	97	0.206186	0.142914	0.143176	0.318199
3	rs3_99116_G_A	99116	A	G	96	0.0416667	-0.0935967	0.291379	0.748043
3	rs3_99380_A_C	99380	C	A	97	0.0515464	-0.295754	0.261971	0.258915
3	rs3_100295_A_G	100295	A	G	97	0.0721649	-0.194853	0.223852	0.384052
3	rs3_100583_G_A	100583	A	G	96	0.25	0.128731	0.134465	0.338386
[truncated: 16,927 more rows]
