# Supplementary material for: RNA viruses, M satellites, chromosomal killer genes, and killer/nonkiller phenotypes in the 100-genomes S. cerevisiae strains
Source: G3 (Bethesda). 2023 Jul 27;13(10):jkad167. doi: 10.1093/g3journal/jkad167 (PMC10542562; doi:10.1093/g3journal/jkad167)
Supplement: jkad167_Supplementary_Data [file jkad167_supplementary_data.zip › Table_S8_G3-2023-404116.xlsx]

## Sheet: Table S8_fastgwa_killed_by_YJM1
CHR	SNP	POS	A1	A2	N	AF1	BETA	SE	P
1	rs1_502_T_C	502	C	T	92	0.0543478	-0.0126437	0.155601	0.935238
1	rs1_519_C_T	519	T	C	96	0.229167	-0.0638821	0.0819032	0.435408
1	rs1_530_A_G	530	G	A	96	0.0833333	-0.159091	0.123877	0.199049
1	rs1_537_T_C	537	C	T	96	0.0520833	0.0967033	0.155104	0.532972
1	rs1_595_C_G	595	G	C	97	0.268041	0.0598592	0.0773184	0.438818
1	rs1_618_T_C	618	C	T	94	0.212766	-0.111486	0.0845024	0.187059
1	rs1_627_C_T	627	T	C	94	0.0638298	-0.138258	0.14206	0.330437
1	rs1_633_T_C	633	C	T	91	0.197802	-0.031583	0.0889844	0.722644
1	rs1_634_C_T	634	T	C	91	0.175824	-0.00125	0.0931769	0.989296
1	rs1_681_G_A	681	A	G	96	0.395833	0.0471869	0.0704507	0.502994
1	rs1_686_A_G	686	G	A	96	0.09375	0.0153257	0.118466	0.897067
1	rs1_701_C_A	701	C	A	96	0.135417	-0.0509731	0.100791	0.613044
1	rs1_708_A_G	708	G	A	97	0.103093	-0.174138	0.111559	0.118537
1	rs1_709_T_C	709	C	T	97	0.175258	-0.143015	0.0891647	0.108727
1	rs1_737_C_T	737	T	C	92	0.173913	-0.0674342	0.0928116	0.467489
1	rs1_892_G_T	892	T	G	92	0.0652174	0.0406977	0.142811	0.775663
1	rs1_904_G_A	904	G	A	90	0.155556	-0.0451128	0.0982988	0.646281
1	rs1_925_T_C	925	T	C	95	0.105263	-0.0117647	0.113111	0.917161
1	rs1_929_A_C	929	A	C	95	0.463158	-0.0746435	0.0691967	0.280715
1	rs1_937_C_T	937	T	C	95	0.442105	0.049416	0.069716	0.478437
1	rs1_957_G_A	957	A	G	97	0.0515464	-0.00652174	0.155375	0.966519
1	rs1_968_C_T	968	C	T	97	0.463918	0.00918803	0.0688836	0.893889
1	rs1_971_T_C	971	C	T	97	0.113402	0.126321	0.10757	0.240266
1	rs1_1025_C_T	1025	C	T	97	0.484536	0.0746808	0.068315	0.274313
1	rs1_1035_A_T	1035	T	A	97	0.463918	-0.115171	0.0678691	0.0897048
1	rs1_1042_T_C	1042	C	T	97	0.0824742	0.115871	0.124322	0.351325
1	rs1_1065_A_T	1065	T	A	96	0.0729167	0.0834671	0.132546	0.528876
1	rs1_1087_C_T	1087	T	C	95	0.0947368	-0.109819	0.118005	0.352043
1	rs1_1126_T_A	1126	A	T	95	0.157895	0.0270833	0.0951622	0.775949
1	rs1_1238_C_T	1238	T	C	97	0.381443	-0.00563063	0.0707251	0.936545
1	rs1_1352_A_G	1352	G	A	97	0.0618557	-0.130952	0.141982	0.356362
1	rs1_1370_A_T	1370	T	A	97	0.0515464	0.098913	0.155045	0.523497
1	rs1_1406_G_A	1406	A	G	97	0.0515464	0.415217	0.149422	0.00545577
1	rs1_1444_T_C	1444	C	T	97	0.113402	-0.18129	0.106739	0.0894251
1	rs1_1491_C_T	1491	T	C	95	0.326316	-0.161038	0.0721735	0.0256635
1	rs1_1565_A_T	1565	A	T	91	0.10989	0.0401235	0.113337	0.723324
1	rs1_1658_C_T	1658	T	C	97	0.175258	0.249265	0.0866695	0.00402703
1	rs1_1927_G_A	1927	A	G	96	0.145833	0.132404	0.0968985	0.171807
1	rs1_1978_G_A	1978	A	G	97	0.0515464	-0.00652174	0.155375	0.966519
1	rs1_2207_A_G	2207	G	A	97	0.0927835	0.323864	0.113656	0.00437874
1	rs1_2216_G_A	2216	A	G	96	0.208333	-0.263158	0.0806338	0.00109999
1	rs1_2219_A_G	2219	G	A	96	0.177083	-0.0744602	0.0901409	0.40878
1	rs1_2287_T_C	2287	C	T	96	0.135417	0.349398	0.0943453	0.000212736
1	rs1_2353_T_C	2353	C	T	96	0.09375	-0.0957854	0.118069	0.417211
1	rs1_2379_G_A	2379	A	G	97	0.0618557	0.224359	0.140746	0.11092
1	rs1_2406_A_C	2406	A	C	92	0.23913	0.0798701	0.0822943	0.331776
1	rs1_2442_A_C	2442	C	A	95	0.0631579	-0.0411985	0.142652	0.772732
1	rs1_2524_T_C	2524	T	C	97	0.216495	-0.0808271	0.0830025	0.33016
1	rs1_2536_A_G	2536	G	A	97	0.257732	0.234167	0.0747823	0.00174027
1	rs1_2611_G_A	2611	A	G	92	0.478261	-0.111742	0.0696828	0.108805
1	rs1_2647_A_G	2647	G	A	90	0.0666667	-0.142857	0.14223	0.315181
1	rs1_2701_C_T	2701	T	C	92	0.076087	-0.140336	0.132268	0.288692
1	rs1_2718_C_T	2718	T	C	89	0.146067	0.161943	0.100185	0.105999
1	rs1_2846_C_A	2846	A	C	88	0.0681818	-0.237805	0.141004	0.0916972
1	rs1_2965_G_C	2965	C	G	88	0.0909091	0.03125	0.125426	0.803244
1	rs1_5487_A_T	5487	T	A	90	0.133333	0.0865385	0.104545	0.407803
1	rs1_5494_G_T	5494	T	G	90	0.0666667	0.0357143	0.142936	0.802694
1	rs1_5579_G_A	5579	A	G	88	0.0568182	0.201205	0.154437	0.192632
1	rs1_11750_T_C	11750	C	T	95	0.0631579	0.314607	0.139017	0.0236306
1	rs1_11822_T_C	11822	C	T	95	0.0842105	-0.224138	0.122874	0.0681328
1	rs1_12291_T_A	12291	A	T	94	0.106383	0.103571	0.112689	0.358047
1	rs1_12552_A_G	12552	G	A	92	0.282609	-0.0810023	0.0779034	0.298443
1	rs1_12647_T_C	12647	C	T	88	0.25	-0.0681818	0.0830041	0.411403
1	rs1_12714_T_C	12714	C	T	94	0.138298	-0.0175689	0.101079	0.862012
1	rs1_12743_T_C	12743	C	T	93	0.182796	0.0804954	0.0904033	0.373249
1	rs1_12763_G_A	12763	A	G	94	0.148936	0.00803571	0.0980208	0.934663
1	rs1_12777_T_C	12777	C	T	95	0.0842105	-0.155891	0.12398	0.208614
1	rs1_12811_G_A	12811	A	G	95	0.0736842	0.0154221	0.132868	0.907596
1	rs1_12889_A_G	12889	G	A	94	0.0638298	-0.126894	0.142171	0.372102
1	rs1_12961_T_G	12961	G	T	93	0.107527	-0.116867	0.112625	0.299423
1	rs1_13072_G_A	13072	A	G	95	0.115789	-0.180736	0.106897	0.0908857
1	rs1_24245_C_A	24245	A	C	95	0.0631579	-0.13015	0.142089	0.359681
1	rs1_24346_C_A	24346	A	C	88	0.147727	0.101026	0.101123	0.317775
1	rs1_24491_T_C	24491	T	C	95	0.263158	0.128571	0.077724	0.0980857
1	rs1_24816_A_G	24816	G	A	96	0.104167	0.102326	0.11256	0.36331
1	rs1_24861_A_G	24861	A	G	96	0.0520833	0.0967033	0.155104	0.532972
1	rs1_24937_A_G	24937	G	A	95	0.494737	-0.142952	0.0678671	0.0351736
1	rs1_25037_T_C	25037	C	T	95	0.0631579	0.136704	0.142024	0.335778
1	rs1_25055_C_A	25055	A	C	95	0.2	-0.190789	0.0845511	0.0240394
1	rs1_25068_A_G	25068	G	A	90	0.0555556	-0.123529	0.155189	0.426037
1	rs1_25193_A_G	25193	G	A	95	0.0526316	-0.00555556	0.155464	0.971493
1	rs1_25237_G_A	25237	A	G	95	0.0842105	-0.155891	0.12398	0.208614
1	rs1_25424_C_T	25424	T	C	95	0.105263	0.1	0.112652	0.374706
1	rs1_25441_T_A	25441	A	T	97	0.43299	-0.111688	0.0683825	0.102408
1	rs1_25506_C_T	25506	T	C	96	0.0625	-0.0444444	0.142592	0.755277
1	rs1_25509_G_A	25509	A	G	96	0.0520833	-0.114286	0.154978	0.460859
1	rs1_25566_G_A	25566	A	G	97	0.103093	0.160345	0.111777	0.151427
1	rs1_25581_G_A	25581	A	G	97	0.0824742	0.115871	0.124322	0.351325
1	rs1_25590_G_A	25590	A	G	97	0.0412371	0.306452	0.169895	0.0712672
1	rs1_25599_G_A	25599	A	G	97	0.164948	-0.209491	0.0900384	0.0199822
1	rs1_25623_G_A	25623	A	G	97	0.0618557	0.224359	0.140746	0.11092
1	rs1_25632_A_G	25632	G	A	97	0.268041	-0.071506	0.0772142	0.354408
1	rs1_25989_G_A	25989	A	G	94	0.0531915	0.197753	0.154182	0.199635
1	rs1_26010_T_C	26010	C	T	94	0.0531915	-0.224719	0.153793	0.143966
1	rs1_26025_G_T	26025	T	G	90	0.122222	0.0120829	0.108883	0.91164
1	rs1_26073_T_A	26073	A	T	89	0.11236	-0.140506	0.11265	0.212296
1	rs1_26124_G_A	26124	A	G	93	0.0860215	0.0382353	0.12507	0.759824
1	rs1_26225_T_C	26225	C	T	94	0.0638298	-0.227273	0.140849	0.106616
1	rs1_26244_A_G	26244	G	A	95	0.0736842	-0.150162	0.131981	0.255222
1	rs1_26954_A_T	26954	T	A	94	0.223404	-0.113829	0.0829681	0.170075
1	rs1_26981_T_C	26981	T	C	94	0.393617	0.0367473	0.0713343	0.606454
1	rs1_27000_A_G	27000	G	A	96	0.0833333	0.113636	0.124402	0.361002
1	rs1_27013_C_T	27013	T	C	96	0.166667	-0.175	0.0909075	0.0542252
1	rs1_27031_C_T	27031	T	C	96	0.239583	0.0405003	0.0808007	0.616205
1	rs1_27044_C_T	27044	C	T	95	0.315789	0.00897436	0.0746775	0.904345
1	rs1_27051_G_A	27051	A	G	95	0.105263	0.155882	0.111981	0.163911
1	rs1_27075_G_A	27075	A	G	96	0.229167	-0.12285	0.0811925	0.130261
1	rs1_27089_T_A	27089	A	T	96	0.0520833	-0.114286	0.154978	0.460859
1	rs1_27126_T_C	27126	T	C	95	0.0526316	0.2	0.154105	0.194352
1	rs1_27243_G_A	27243	A	G	92	0.0652174	-0.0310078	0.142837	0.828142
1	rs1_27293_C_G	27293	G	C	96	0.0625	0.222222	0.140831	0.114581
1	rs1_27311_T_C	27311	C	T	96	0.0520833	0.0967033	0.155104	0.532972
1	rs1_27318_T_C	27318	C	T	96	0.0833333	-0.0909091	0.124599	0.465626
1	rs1_27363_A_G	27363	G	A	92	0.0652174	0.224806	0.140998	0.110848
1	rs1_27453_C_T	27453	T	C	96	0.0833333	0.392045	0.118296	0.000919392
1	rs1_27511_G_A	27511	A	G	96	0.125	-0.184524	0.10269	0.0723499
1	rs1_27642_T_A	27642	A	T	89	0.157303	-0.0904762	0.0980714	0.356239
1	rs1_27825_C_T	27825	T	C	96	0.34375	-0.0324675	0.0726324	0.654867
1	rs1_27848_C_T	27848	T	C	96	0.135417	-0.190454	0.0990165	0.0544224
1	rs1_28547_T_C	28547	C	T	94	0.159574	-0.0881857	0.0948674	0.352595
1	rs1_28588_A_T	28588	T	A	94	0.0425532	0.175	0.171964	0.308841
1	rs1_28619_C_T	28619	T	C	95	0.105263	0.105882	0.112595	0.347021
1	rs1_28684_A_G	28684	A	G	96	0.0833333	-0.0170455	0.124935	0.891478
1	rs1_28975_G_A	28975	G	A	96	0.447917	-0.00987275	0.0694378	0.886937
1	rs1_29192_C_A	29192	A	C	96	0.0625	0.05	0.142573	0.725815
1	rs1_29196_A_G	29196	G	A	97	0.154639	0.30813	0.0896061	0.000584478
1	rs1_29228_T_C	29228	C	T	97	0.0927835	0.140152	0.117537	0.233105
1	rs1_29306_G_C	29306	C	G	97	0.14433	0.259897	0.0940532	0.00572212
1	rs1_29352_T_C	29352	T	C	97	0.484536	0.281064	0.0624027	6.6676e-06
1	rs1_29354_T_A	29354	T	A	97	0.340206	0.169744	0.0703909	0.0158891
1	rs1_30335_C_T	30335	C	T	96	0.0729167	0.0120385	0.132816	0.927778
1	rs1_30542_C_T	30542	T	C	97	0.0412371	0.567204	0.162685	0.000489341
1	rs1_30706_T_C	30706	C	T	97	0.103093	-0.229885	0.110492	0.0374736
1	rs1_30833_A_G	30833	G	A	97	0.0515464	0.309783	0.152091	0.0416679
1	rs1_31000_T_A	31000	A	T	95	0.0631579	0.231273	0.140729	0.1003
1	rs1_31091_C_A	31091	A	C	97	0.0721649	0.470635	0.123676	0.00014159
1	rs1_31502_C_T	31502	T	C	94	0.0851064	-0.140988	0.124229	0.256415
1	rs1_31539_A_G	31539	G	A	97	0.123711	0.05	0.104217	0.631392
1	rs1_31550_A_T	31550	T	A	97	0.0927835	0.201389	0.116597	0.084128
1	rs1_31620_G_A	31620	A	G	97	0.0824742	0.183989	0.123454	0.136135
1	rs1_32651_C_T	32651	T	C	97	0.0721649	0.0857143	0.132477	0.517623
1	rs1_33086_G_A	33086	A	G	97	0.0618557	-0.21978	0.140822	0.118596
1	rs1_33240_A_G	33240	G	A	97	0.0618557	0.224359	0.140746	0.11092
1	rs1_33347_T_A	33347	T	A	96	0.0625	0.05	0.142573	0.725815
1	rs1_33358_C_A	33358	A	C	96	0.0729167	-0.142055	0.13202	0.281924
1	rs1_34566_T_C	34566	C	T	97	0.0721649	-0.145238	0.131929	0.27095
1	rs1_35129_G_A	35129	G	A	97	0.278351	0.0992064	0.075975	0.191629
1	rs1_35211_T_C	35211	C	T	97	0.103093	0.271839	0.109484	0.0130316
1	rs1_35343_C_T	35343	T	C	97	0.0515464	-0.111957	0.154951	0.469971
1	rs1_35697_T_G	35697	G	T	96	0.0625	0.227778	0.140738	0.105565
1	rs1_35889_T_A	35889	A	T	96	0.0625	0.138889	0.141952	0.327864
1	rs1_36940_C_T	36940	T	C	97	0.103093	0.383333	0.105915	0.000295435
1	rs1_37148_A_G	37148	G	A	97	0.0721649	-0.068254	0.132583	0.606693
1	rs1_37199_T_C	37199	C	T	97	0.0618557	0.135531	0.141936	0.339642
1	rs1_37369_C_T	37369	T	C	97	0.0515464	0.204348	0.153956	0.184404
1	rs1_37478_G_C	37478	C	G	97	0.0721649	-0.145238	0.131929	0.27095
1	rs1_37724_A_G	37724	G	A	97	0.154639	-0.165041	0.0934984	0.077535
1	rs1_38298_C_G	38298	G	C	97	0.0721649	-0.145238	0.131929	0.27095
1	rs1_38809_G_A	38809	A	G	97	0.0515464	-0.111957	0.154951	0.469971
1	rs1_39052_T_G	39052	G	T	97	0.0721649	0.316667	0.128732	0.0138977
1	rs1_39144_G_A	39144	A	G	97	0.0618557	-0.130952	0.141982	0.356362
1	rs1_39917_C_G	39917	G	C	97	0.0618557	0.135531	0.141936	0.339642
1	rs1_40222_T_C	40222	C	T	97	0.0515464	-0.00652174	0.155375	0.966519
1	rs1_41497_A_C	41497	C	A	97	0.0515464	-0.217391	0.153767	0.15743
1	rs1_41987_C_T	41987	C	T	97	0.123711	0.097549	0.103862	0.34762
1	rs1_42119_G_A	42119	A	G	97	0.0515464	-0.111957	0.154951	0.469971
1	rs1_42304_G_A	42304	A	G	97	0.0721649	0.316667	0.128732	0.0138977
1	rs1_42839_A_G	42839	G	A	97	0.0515464	-0.00652174	0.155375	0.966519
1	rs1_43891_G_A	43891	A	G	96	0.09375	-0.224138	0.116224	0.0537923
1	rs1_44276_A_G	44276	G	A	97	0.0618557	-0.0421245	0.14255	0.767607
1	rs1_46447_C_G	46447	G	C	97	0.0824742	0.0477528	0.124793	0.701975
1	rs1_47015_C_T	47015	T	C	97	0.185567	-0.0144163	0.0883596	0.870396
1	rs1_48563_C_T	48563	T	C	97	0.0618557	0.135531	0.141936	0.339642
1	rs1_48590_C_T	48590	T	C	97	0.0515464	0.204348	0.153956	0.184404
1	rs1_49078_G_C	49078	C	G	96	0.0520833	-0.00879121	0.155418	0.954892
1	rs1_49373_C_T	49373	T	C	97	0.0824742	0.115871	0.124322	0.351325
1	rs1_49589_T_C	49589	C	T	97	0.298969	-0.0727688	0.0746708	0.329795
1	rs1_49604_G_A	49604	A	G	97	0.0618557	0.135531	0.141936	0.339642
1	rs1_51366_T_A	51366	A	T	96	0.0520833	-0.00879121	0.155418	0.954892
1	rs1_52635_T_C	52635	C	T	96	0.0625	0.138889	0.141952	0.327864
1	rs1_53203_G_A	53203	A	G	97	0.0412371	0.306452	0.169895	0.0712672
1	rs1_54385_A_G	54385	G	A	97	0.0515464	0.415217	0.149422	0.00545577
1	rs1_54921_G_A	54921	A	G	97	0.0515464	0.204348	0.153956	0.184404
1	rs1_55470_A_G	55470	G	A	96	0.104167	-0.226744	0.110629	0.0404044
1	rs1_55793_T_C	55793	T	C	97	0.0618557	0.135531	0.141936	0.339642
1	rs1_56058_A_C	56058	C	A	97	0.175258	-0.107353	0.0896901	0.231333
1	rs1_56618_T_C	56618	C	T	96	0.0520833	0.313187	0.152063	0.0394378
1	rs1_57318_G_C	57318	C	G	97	0.0618557	0.313187	0.138949	0.0241981
1	rs1_57634_C_T	57634	T	C	97	0.0515464	-0.00652174	0.155375	0.966519
1	rs1_57667_T_C	57667	C	T	97	0.0927835	0.323864	0.113656	0.00437874
1	rs1_58732_T_C	58732	C	T	97	0.0515464	-0.111957	0.154951	0.469971
1	rs1_59145_T_C	59145	C	T	97	0.0721649	0.0857143	0.132477	0.517623
1	rs1_59757_G_A	59757	A	G	97	0.0721649	-0.068254	0.132583	0.606693
1	rs1_59934_C_T	59934	T	C	97	0.0618557	0.0467033	0.142535	0.743168
1	rs1_61396_G_A	61396	A	G	97	0.0721649	0.239683	0.130471	0.0662017
1	rs1_61900_C_T	61900	T	C	97	0.268041	-0.071506	0.0772142	0.354408
1	rs1_62308_T_C	62308	T	C	97	0.309278	-0.00895522	0.0743247	0.904097
1	rs1_62353_A_G	62353	G	A	97	0.0721649	0.0857143	0.132477	0.517623
1	rs1_63553_A_T	63553	T	A	97	0.0515464	0.204348	0.153956	0.184404
1	rs1_64483_G_A	64483	A	G	96	0.166667	-0.1	0.0920939	0.277546
1	rs1_65359_G_A	65359	A	G	96	0.0625	0.05	0.142573	0.725815
1	rs1_65719_C_T	65719	T	C	97	0.0515464	-0.111957	0.154951	0.469971
1	rs1_65910_T_C	65910	T	C	96	0.46875	0.235294	0.0648555	0.000285654
1	rs1_66003_T_C	66003	T	C	96	0.0833333	0.0454545	0.124861	0.715826
1	rs1_66129_A_G	66129	G	A	96	0.385417	0.232707	0.0668183	0.000496406
1	rs1_66841_G_A	66841	A	G	97	0.206186	-0.133766	0.0838025	0.110442
1	rs1_66948_C_T	66948	T	C	97	0.0515464	-0.00652174	0.155375	0.966519
1	rs1_67296_A_G	67296	G	A	97	0.0721649	0.393651	0.126476	0.00185542
1	rs1_67801_C_T	67801	T	C	96	0.0520833	-0.114286	0.154978	0.460859
1	rs1_68074_A_G	68074	G	A	96	0.177083	-0.0744602	0.0901409	0.40878
1	rs1_68278_T_G	68278	G	T	96	0.0520833	-0.21978	0.153776	0.15294
1	rs1_68679_T_C	68679	C	T	97	0.0618557	0.135531	0.141936	0.339642
1	rs1_68785_A_C	68785	C	A	97	0.28866	-0.139234	0.0744581	0.0614887
1	rs1_68901_G_C	68901	C	G	97	0.113402	-0.130021	0.107523	0.226571
1	rs1_69555_C_T	69555	T	C	96	0.0520833	-0.108791	0.155019	0.482809
1	rs1_69566_C_T	69566	T	C	96	0.0520833	0.313187	0.152063	0.0394378
1	rs1_69675_G_A	69675	G	A	97	0.391753	0.0504014	0.0701893	0.472709
1	rs1_69828_C_T	69828	C	T	96	0.177083	0.00335071	0.0904634	0.970454
1	rs1_70024_T_C	70024	T	C	96	0.114583	-0.126738	0.107637	0.239014
1	rs1_70696_T_C	70696	C	T	97	0.0721649	0.00873016	0.132765	0.947572
1	rs1_71120_A_G	71120	G	A	93	0.0430108	0.0477528	0.17287	0.782368
1	rs1_73519_A_G	73519	G	A	96	0.0729167	0.0120385	0.132816	0.927778
1	rs1_74139_A_G	74139	G	A	97	0.0515464	-0.00652174	0.155375	0.966519
1	rs1_74572_A_G	74572	G	A	97	0.0618557	-0.130952	0.141982	0.356362
1	rs1_74833_G_A	74833	A	G	97	0.0515464	0.309783	0.152091	0.0416679
1	rs1_74858_C_A	74858	A	C	97	0.0618557	0.0467033	0.142535	0.743168
1	rs1_75211_T_C	75211	T	C	97	0.134021	-0.0604396	0.100654	0.548194
1	rs1_75307_C_T	75307	T	C	97	0.0618557	0.135531	0.141936	0.339642
1	rs1_76999_A_G	76999	G	A	97	0.0515464	0.098913	0.155045	0.523497
1	rs1_78289_C_T	78289	T	C	97	0.0515464	0.415217	0.149422	0.00545577
1	rs1_78392_T_C	78392	C	T	97	0.0824742	0.115871	0.124322	0.351325
1	rs1_78583_T_C	78583	C	T	97	0.0721649	0.162698	0.131715	0.216744
1	rs1_79111_T_C	79111	C	T	97	0.0721649	0.239683	0.130471	0.0662017
1	rs1_79470_T_C	79470	C	T	97	0.164948	-0.172068	0.0908692	0.0582812
1	rs1_79552_T_G	79552	G	T	97	0.0721649	0.00873016	0.132765	0.947572
1	rs1_80077_G_A	80077	A	G	97	0.123711	0.00245098	0.104343	0.98126
1	rs1_80652_A_G	80652	G	A	97	0.0824742	-0.0203652	0.124872	0.870448
1	rs1_81241_G_A	81241	A	G	97	0.0515464	0.309783	0.152091	0.0416679
1	rs1_81739_T_G	81739	G	T	97	0.0515464	0.204348	0.153956	0.184404
1	rs1_81980_A_G	81980	G	A	97	0.0618557	-0.21978	0.140822	0.118596
1	rs1_82212_G_C	82212	C	G	97	0.0721649	0.470635	0.123676	0.00014159
1	rs1_83719_G_T	83719	T	G	96	0.0520833	-0.214286	0.153858	0.163695
1	rs1_85154_G_A	85154	A	G	97	0.0721649	-0.145238	0.131929	0.27095
1	rs1_86688_C_G	86688	G	C	95	0.0526316	-0.111111	0.155047	0.473603
1	rs1_87099_T_C	87099	C	T	97	0.0515464	-0.00652174	0.155375	0.966519
1	rs1_88806_T_C	88806	C	T	97	0.0515464	0.098913	0.155045	0.523497
1	rs1_89334_T_C	89334	T	C	96	0.427083	0.168514	0.0676391	0.0127249
1	rs1_89616_G_C	89616	C	G	95	0.0947368	-0.226744	0.116236	0.0510905
1	rs1_89760_C_G	89760	G	C	95	0.0631579	-0.219101	0.140934	0.120031
1	rs1_90330_G_T	90330	G	T	97	0.164948	-0.134645	0.0915316	0.141285
1	rs1_91629_A_G	91629	G	A	97	0.0824742	0.0477528	0.124793	0.701975
1	rs1_91812_G_C	91812	C	G	97	0.0824742	0.252107	0.122181	0.0390762
1	rs1_92384_T_C	92384	C	T	97	0.0824742	-0.0203652	0.124872	0.870448
1	rs1_92671_G_A	92671	A	G	97	0.0618557	0.0467033	0.142535	0.743168
1	rs1_92673_G_A	92673	A	G	97	0.0721649	0.239683	0.130471	0.0662017
1	rs1_92684_A_G	92684	G	A	97	0.0515464	-0.00652174	0.155375	0.966519
1	rs1_93265_G_A	93265	A	G	96	0.0625	-0.133333	0.142008	0.347773
1	rs1_93403_G_A	93403	A	G	96	0.0625	0.133333	0.142008	0.347773
1	rs1_94682_G_A	94682	A	G	97	0.247423	0.196632	0.0770171	0.0106768
1	rs1_95019_C_G	95019	G	C	97	0.134021	-0.149267	0.0996751	0.134253
1	rs1_98327_C_T	98327	T	C	97	0.0515464	0.098913	0.155045	0.523497
1	rs1_99148_C_T	99148	T	C	97	0.0721649	-0.222222	0.130796	0.0893194
1	rs1_100687_C_T	100687	T	C	97	0.0721649	0.162698	0.131715	0.216744
1	rs1_101451_A_T	101451	T	A	97	0.257732	0.126389	0.077469	0.10279
1	rs1_101820_T_C	101820	C	T	97	0.0515464	-0.217391	0.153767	0.15743
1	rs1_102561_C_T	102561	T	C	97	0.0618557	0.0467033	0.142535	0.743168
1	rs1_102978_C_T	102978	T	C	97	0.0721649	0.0857143	0.132477	0.517623
1	rs1_105050_C_T	105050	T	C	97	0.0927835	-0.0435606	0.118329	0.712776
1	rs1_105132_G_A	105132	A	G	97	0.0721649	0.393651	0.126476	0.00185542
1	rs1_106664_T_C	106664	C	T	96	0.0520833	-0.214286	0.153858	0.163695
1	rs1_106680_C_T	106680	T	C	96	0.0625	-0.127778	0.142061	0.36841
1	rs1_107320_T_G	107320	G	T	97	0.0515464	-0.217391	0.153767	0.15743
1	rs1_107970_A_G	107970	A	G	97	0.175258	-0.000367647	0.0903639	0.996754
1	rs1_108426_C_T	108426	T	C	95	0.0947368	0.202842	0.1167	0.0821846
1	rs1_108457_C_T	108457	T	C	95	0.0526316	0.1	0.155127	0.519164
1	rs1_108798_G_T	108798	T	G	96	0.0520833	-0.214286	0.153858	0.163695
1	rs1_109624_A_G	109624	G	A	97	0.0515464	0.520652	0.145906	0.00035914
1	rs1_109738_T_C	109738	C	T	97	0.0515464	-0.111957	0.154951	0.469971
1	rs1_109945_G_A	109945	A	G	96	0.09375	0.204981	0.116595	0.0787383
1	rs1_110146_G_A	110146	A	G	96	0.270833	0.16978	0.0757328	0.0249723
1	rs1_112207_A_G	112207	G	A	96	0.166667	0.31875	0.0867009	0.00023652
1	rs1_113078_A_G	113078	G	A	94	0.0531915	-0.113483	0.155075	0.464294
1	rs1_113135_C_T	113135	T	C	96	0.0625	-0.216667	0.140922	0.124174
1	rs1_113226_T_C	113226	C	T	96	0.104167	-0.115116	0.11243	0.305885
1	rs1_113416_G_A	113416	A	G	96	0.0625	0.316667	0.138916	0.0226344
1	rs1_113578_T_C	113578	C	T	96	0.0520833	-0.108791	0.155019	0.482809
1	rs1_114628_G_T	114628	T	G	96	0.09375	-0.101533	0.118018	0.389616
1	rs1_115182_T_C	115182	C	T	96	0.09375	-0.0402299	0.118405	0.734033
1	rs1_115339_C_T	115339	T	C	97	0.0515464	0.098913	0.155045	0.523497
1	rs1_115659_A_C	115659	C	A	97	0.0824742	0.115871	0.124322	0.351325
1	rs1_115665_C_T	115665	T	C	97	0.0515464	-0.217391	0.153767	0.15743
1	rs1_115794_T_C	115794	C	T	97	0.0824742	0.320225	0.12049	0.00786796
1	rs1_115974_G_A	115974	A	G	97	0.134021	0.0283883	0.100803	0.778233
1	rs1_117975_C_T	117975	T	C	97	0.0515464	-0.217391	0.153767	0.15743
1	rs1_119020_T_C	119020	C	T	97	0.0515464	0.309783	0.152091	0.0416679
1	rs1_119599_C_T	119599	T	C	97	0.0721649	0.316667	0.128732	0.0138977
1	rs1_120281_A_G	120281	G	A	97	0.226804	-0.119697	0.081115	0.140039
1	rs1_120828_A_G	120828	G	A	97	0.0618557	0.135531	0.141936	0.339642
1	rs1_122436_C_T	122436	T	C	97	0.0515464	0.415217	0.149422	0.00545577
1	rs1_124211_G_T	124211	T	G	97	0.0515464	0.204348	0.153956	0.184404
1	rs1_124494_C_A	124494	A	C	97	0.14433	0.301635	0.0927324	0.00114295
1	rs1_124906_G_A	124906	A	G	97	0.0618557	0.135531	0.141936	0.339642
1	rs1_124972_T_C	124972	C	T	97	0.0515464	0.098913	0.155045	0.523497
1	rs1_125151_G_A	125151	A	G	96	0.114583	0.129947	0.107597	0.227156
1	rs1_126880_C_T	126880	T	C	96	0.385417	0.0568026	0.070716	0.421831
1	rs1_127011_T_C	127011	C	T	96	0.0520833	-0.00879121	0.155418	0.954892
1	rs1_127020_C_G	127020	G	C	96	0.0729167	-0.147673	0.131955	0.263092
1	rs1_127449_G_A	127449	A	G	97	0.0721649	0.316667	0.128732	0.0138977
1	rs1_127854_G_T	127854	T	G	96	0.0729167	-0.065008	0.132654	0.624095
1	rs1_128052_C_T	128052	T	C	96	0.0520833	0.207692	0.153953	0.177316
1	rs1_128704_C_A	128704	A	C	95	0.126316	-0.187249	0.102718	0.0683109
1	rs1_128844_A_G	128844	G	A	95	0.0421053	0.177198	0.171899	0.302624
1	rs1_128864_C_T	128864	T	C	95	0.0631579	0.314607	0.139017	0.0236306
1	rs1_129407_C_T	129407	T	C	96	0.0729167	-0.147673	0.131955	0.263092
1	rs1_129707_T_C	129707	C	T	97	0.0515464	0.309783	0.152091	0.0416679
1	rs1_130267_A_G	130267	G	A	97	0.0618557	-0.21978	0.140822	0.118596
1	rs1_130639_G_A	130639	A	G	97	0.0824742	-0.224719	0.122742	0.0671277
1	rs1_131032_C_G	131032	G	C	96	0.0416667	0.309783	0.169871	0.068207
1	rs1_131494_A_G	131494	G	A	96	0.0833333	-0.153409	0.123952	0.215847
1	rs1_132243_G_A	132243	A	G	97	0.0515464	-0.111957	0.154951	0.469971
1	rs1_133754_C_T	133754	T	C	97	0.0515464	0.098913	0.155045	0.523497
1	rs1_134004_T_C	134004	C	T	96	0.0520833	-0.0032967	0.15542	0.983077
1	rs1_134190_G_A	134190	A	G	96	0.125	0.291667	0.10004	0.00355132
1	rs1_135081_C_T	135081	T	C	97	0.0515464	0.098913	0.155045	0.523497
1	rs1_136576_C_T	136576	T	C	96	0.0833333	-0.0170455	0.124935	0.891478
1	rs1_137047_G_A	137047	A	G	96	0.0625	-0.0388889	0.142609	0.785087
1	rs1_137336_A_G	137336	A	G	96	0.0833333	0.119318	0.124346	0.337275
1	rs1_139049_T_G	139049	G	T	95	0.0947368	0.141473	0.117649	0.229171
1	rs1_139128_G_A	139128	A	G	95	0.0842105	-0.0193966	0.124992	0.876677
1	rs1_139343_T_C	139343	C	T	96	0.0520833	-0.214286	0.153858	0.163695
1	rs1_139827_G_A	139827	A	G	97	0.103093	-0.0626437	0.112798	0.578647
1	rs1_139956_A_G	139956	G	A	97	0.0515464	0.204348	0.153956	0.184404
1	rs1_140451_T_C	140451	C	T	97	0.0927835	0.0176768	0.1184	0.881319
1	rs1_140526_C_T	140526	T	C	97	0.268041	0.0335861	0.0774853	0.664687
1	rs1_143067_T_C	143067	C	T	97	0.0618557	0.490842	0.133429	0.00023444
1	rs1_143679_G_A	143679	G	A	97	0.0412371	0.0456989	0.172716	0.791326
1	rs1_144077_C_A	144077	A	C	97	0.0515464	0.098913	0.155045	0.523497
1	rs1_146756_A_G	146756	G	A	97	0.0515464	-0.111957	0.154951	0.469971
1	rs1_146961_T_C	146961	C	T	97	0.0515464	0.098913	0.155045	0.523497
1	rs1_147738_C_T	147738	T	C	96	0.0520833	-0.0032967	0.15542	0.983077
1	rs1_149796_C_T	149796	T	C	97	0.0927835	0.201389	0.116597	0.084128
1	rs1_150447_C_T	150447	T	C	97	0.0618557	-0.21978	0.140822	0.118596
1	rs1_150803_G_A	150803	A	G	96	0.104167	0.269767	0.109608	0.0138473
1	rs1_151772_G_A	151772	A	G	97	0.0824742	0.0477528	0.124793	0.701975
1	rs1_153442_G_A	153442	A	G	96	0.0520833	-0.114286	0.154978	0.460859
1	rs1_155069_C_T	155069	T	C	97	0.0618557	-0.21978	0.140822	0.118596
1	rs1_156798_C_A	156798	A	C	95	0.0526316	-0.216667	0.153868	0.159092
1	rs1_157342_T_C	157342	C	T	97	0.0515464	-0.111957	0.154951	0.469971
1	rs1_157344_A_G	157344	G	A	97	0.28866	-0.164337	0.0739174	0.0261984
1	rs1_157705_T_C	157705	C	T	97	0.0515464	-0.00652174	0.155375	0.966519
1	rs1_157735_A_G	157735	G	A	97	0.0515464	0.098913	0.155045	0.523497
1	rs1_157801_T_C	157801	C	T	97	0.0515464	0.415217	0.149422	0.00545577
1	rs1_158380_A_G	158380	G	A	97	0.0618557	0.313187	0.138949	0.0241981
1	rs1_159798_G_A	159798	A	G	96	0.0520833	-0.114286	0.154978	0.460859
1	rs1_160040_A_C	160040	C	A	96	0.0625	0.0444444	0.142592	0.755277
1	rs1_161351_T_C	161351	C	T	89	0.0561798	-0.0202381	0.155744	0.89661
1	rs1_166213_A_G	166213	G	A	96	0.0833333	-0.159091	0.123877	0.199049
1	rs1_166238_C_A	166238	A	C	96	0.104167	0.0465116	0.112948	0.680488
1	rs1_166416_T_C	166416	C	T	97	0.123711	-0.187745	0.10255	0.0671351
1	rs1_166467_C_G	166467	G	C	97	0.0721649	-0.145238	0.131929	0.27095
1	rs1_167080_T_C	167080	C	T	97	0.0927835	0.0789141	0.118137	0.504139
1	rs1_167292_C_G	167292	G	C	97	0.103093	-0.174138	0.111559	0.118537
1	rs1_168451_T_C	168451	C	T	97	0.0412371	0.436828	0.166866	0.00884889
1	rs1_168499_C_T	168499	T	C	97	0.0515464	-0.00652174	0.155375	0.966519
1	rs1_168836_G_A	168836	A	G	97	0.175258	-0.000367647	0.0903639	0.996754
1	rs1_171133_T_C	171133	C	T	96	0.0625	-0.133333	0.142008	0.347773
1	rs1_171431_G_A	171431	A	G	97	0.154639	-0.165041	0.0934984	0.077535
1	rs1_171927_C_T	171927	T	C	97	0.113402	0.17759	0.106804	0.0963612
1	rs1_172559_G_A	172559	A	G	95	0.0631579	0.314607	0.139017	0.0236306
1	rs1_172585_A_T	172585	A	T	96	0.114583	0.181283	0.106812	0.0896566
1	rs1_172844_C_T	172844	T	C	97	0.0927835	0.323864	0.113656	0.00437874
1	rs1_173831_A_G	173831	G	A	97	0.0515464	-0.00652174	0.155375	0.966519
1	rs1_175311_C_G	175311	G	C	97	0.0618557	0.0467033	0.142535	0.743168
1	rs1_175818_T_G	175818	G	T	97	0.123711	-0.045098	0.104241	0.665281
1	rs1_176155_C_T	176155	T	C	97	0.0515464	-0.111957	0.154951	0.469971
1	rs1_176174_A_T	176174	T	A	97	0.113402	-0.0274841	0.108311	0.799687
1	rs1_176383_A_T	176383	T	A	97	0.0927835	-0.0435606	0.118329	0.712776
1	rs1_176451_T_C	176451	C	T	97	0.0824742	-0.156601	0.123851	0.206076
1	rs1_176948_A_G	176948	A	G	97	0.0824742	0.320225	0.12049	0.00786796
1	rs1_177243_G_A	177243	A	G	97	0.103093	-0.118391	0.112326	0.291886
1	rs1_177692_A_G	177692	G	A	97	0.195876	-0.190958	0.0843184	0.0235294
1	rs1_177875_C_A	177875	A	C	97	0.0515464	0.098913	0.155045	0.523497
1	rs1_178191_A_T	178191	T	A	97	0.113402	0.0237844	0.10832	0.826202
1	rs1_178960_T_C	178960	C	T	97	0.154639	0.0321138	0.0949622	0.735231
1	rs1_179554_A_G	179554	G	A	97	0.123711	-0.0926471	0.103909	0.3726
1	rs1_179761_A_C	179761	C	A	96	0.09375	0.260536	0.115422	0.0239924
1	rs1_179784_C_A	179784	A	C	97	0.0927835	0.201389	0.116597	0.084128
1	rs1_180049_C_T	180049	T	C	96	0.479167	-0.00347826	0.0691265	0.95987
1	rs1_180144_T_C	180144	C	T	92	0.119565	0.0112233	0.10872	0.917779
1	rs1_180266_G_A	180266	A	G	89	0.0786517	0.143728	0.132416	0.277732
1	rs1_180278_T_A	180278	A	T	88	0.0795455	-0.234568	0.131109	0.0735977
1	rs1_180286_A_G	180286	G	A	88	0.375	0.236364	0.0704473	0.000793116
1	rs1_180361_T_C	180361	C	T	95	0.0947368	-0.109819	0.118005	0.352043
1	rs1_181197_G_T	181197	G	T	94	0.0531915	-0.00786517	0.155509	0.959663
1	rs1_181647_T_A	181647	A	T	95	0.0526316	0.2	0.154105	0.194352
1	rs1_182339_C_A	182339	A	C	97	0.0515464	0.204348	0.153956	0.184404
1	rs1_182433_C_T	182433	T	C	95	0.0526316	-0.111111	0.155047	0.473603
1	rs1_183432_C_A	183432	A	C	97	0.206186	-0.228247	0.0816261	0.00517
1	rs1_183541_C_T	183541	T	C	89	0.0674157	0.205823	0.141473	0.145709
1	rs1_183635_T_C	183635	C	T	89	0.146067	0.155364	0.100295	0.121363
1	rs1_183859_A_T	183859	T	A	94	0.0957447	0.379085	0.112049	0.000716463
1	rs1_183880_C_T	183880	T	C	95	0.0631579	-0.224719	0.14084	0.110587
1	rs1_184481_C_A	184481	C	A	93	0.0967742	0.210317	0.116697	0.0715051
1	rs1_187450_T_C	187450	C	T	91	0.0549451	-0.00348837	0.155655	0.98212
1	rs1_187499_A_C	187499	C	A	94	0.0744681	0.387521	0.126848	0.00225068
1	rs1_188411_G_A	188411	A	G	90	0.0666667	0.0535714	0.142877	0.7077
1	rs1_188470_G_A	188470	A	G	90	0.0555556	0.305882	0.152511	0.0448939
1	rs1_188715_T_C	188715	C	T	91	0.307692	-0.0873016	0.0763273	0.252715
1	rs1_188716_T_C	188716	T	C	91	0.43956	0.127941	0.0702476	0.0685629
1	rs1_188741_G_A	188741	A	G	94	0.287234	-0.02377	0.0770914	0.757827
1	rs1_188895_G_A	188895	A	G	94	0.0531915	0.103371	0.155149	0.505241
1	rs1_189065_C_A	189065	A	C	93	0.0537634	-0.215909	0.153973	0.16084
1	rs1_189582_A_G	189582	G	A	90	0.122222	0.161105	0.107629	0.13443
1	rs1_189609_A_T	189609	T	A	94	0.0531915	0.0921348	0.155224	0.552806
1	rs1_189639_T_G	189639	G	T	95	0.0631579	0.131086	0.14208	0.356204
1	rs1_189781_A_G	189781	G	A	96	0.0520833	0.102198	0.155066	0.509859
1	rs1_189817_T_A	189817	A	T	96	0.15625	0.193827	0.0930078	0.0371612
1	rs1_190081_G_A	190081	A	G	95	0.0526316	-0.00555556	0.155464	0.971493
1	rs1_190092_A_G	190092	G	A	95	0.0631579	0.314607	0.139017	0.0236306
1	rs1_190116_A_G	190116	G	A	91	0.0769231	-0.077381	0.132873	0.560319
1	rs1_190577_A_G	190577	G	A	97	0.0618557	-0.130952	0.141982	0.356362
1	rs1_191617_T_C	191617	T	C	96	0.0520833	-0.00879121	0.155418	0.954892
1	rs1_191863_C_T	191863	T	C	96	0.0520833	0.0967033	0.155104	0.532972
1	rs1_191941_G_A	191941	A	G	96	0.0520833	-0.00879121	0.155418	0.954892
1	rs1_192795_C_T	192795	T	C	97	0.0824742	0.183989	0.123454	0.136135
1	rs1_192945_C_T	192945	T	C	97	0.154639	-0.046748	0.0948982	0.622287
1	rs1_193191_T_C	193191	C	T	97	0.164948	0.0524691	0.0924116	0.570187
1	rs1_193260_T_C	193260	T	C	97	0.0412371	0.176075	0.171833	0.30551
1	rs1_193725_A_G	193725	G	A	97	0.0927835	0.446338	0.109201	4.36373e-05
1	rs1_194187_C_A	194187	A	C	97	0.14433	-0.157487	0.0964155	0.102381
1	rs1_194282_T_C	194282	C	T	97	0.0515464	-0.217391	0.153767	0.15743
1	rs1_194736_G_A	194736	A	G	97	0.0721649	-0.222222	0.130796	0.0893194
1	rs1_195126_G_A	195126	A	G	97	0.103093	0.0488506	0.11287	0.665156
1	rs1_196500_C_T	196500	C	T	97	0.123711	-0.045098	0.104241	0.665281
1	rs1_196943_A_G	196943	G	A	97	0.113402	-0.18129	0.106739	0.0894251
1	rs1_197177_A_G	197177	G	A	97	0.0618557	-0.130952	0.141982	0.356362
1	rs1_197243_C_T	197243	T	C	97	0.154639	0.0715447	0.0947354	0.450125
1	rs1_197428_A_T	197428	A	T	97	0.206186	0.244156	0.0811401	0.00262053
1	rs1_197459_T_C	197459	T	C	93	0.150538	0.257685	0.0944876	0.00638767
1	rs1_197826_G_A	197826	A	G	97	0.0515464	0.204348	0.153956	0.184404
1	rs1_197996_G_T	197996	T	G	97	0.134021	0.294872	0.0961998	0.00217523
1	rs1_198252_C_G	198252	C	G	97	0.0824742	0.0477528	0.124793	0.701975
1	rs1_198291_G_A	198291	A	G	97	0.0412371	0.0456989	0.172716	0.791326
1	rs1_198448_C_G	198448	G	C	97	0.298969	-0.19574	0.072306	0.00678719
1	rs1_198589_A_G	198589	G	A	96	0.229167	0.178747	0.0800923	0.0256306
1	rs1_202703_C_T	202703	C	T	97	0.175258	-0.000367647	0.0903639	0.996754
1	rs1_202718_A_T	202718	A	T	97	0.0927835	0.140152	0.117537	0.233105
1	rs1_202720_G_A	202720	A	G	97	0.0618557	0.135531	0.141936	0.339642
1	rs1_202840_T_A	202840	A	T	97	0.113402	0.228858	0.105773	0.0304888
1	rs1_202849_C_T	202849	T	C	97	0.0515464	0.520652	0.145906	0.00035914
1	rs1_202856_T_G	202856	G	T	97	0.0618557	-0.0421245	0.14255	0.767607
1	rs1_203476_C_G	203476	G	C	97	0.0618557	-0.0421245	0.14255	0.767607
1	rs1_203792_T_C	203792	C	T	96	0.0520833	0.418681	0.149366	0.00506223
1	rs1_203795_T_C	203795	C	T	96	0.229167	-0.0276413	0.0821161	0.736409
1	rs1_203849_G_A	203849	A	G	96	0.0520833	0.207692	0.153953	0.177316
1	rs1_203945_G_A	203945	A	G	91	0.0549451	0.413953	0.14975	0.00570442
1	rs1_204039_G_A	204039	A	G	89	0.0674157	-0.222892	0.141201	0.11444
1	rs1_204071_G_A	204071	G	A	88	0.0681818	0.227642	0.14118	0.10687
1	rs1_204254_C_T	204254	T	C	93	0.0752688	0.0166113	0.13298	0.90059
1	rs1_204257_T_A	204257	A	T	93	0.11828	-0.22561	0.106152	0.0335584
1	rs1_204266_T_C	204266	C	T	94	0.170213	0.0136218	0.0928509	0.883364
1	rs1_204275_T_C	204275	C	T	95	0.242105	-0.0483092	0.0808903	0.550362
1	rs1_204282_A_T	204282	T	A	96	0.0833333	0.25	0.122287	0.0409162
1	rs1_204326_C_T	204326	T	C	96	0.0520833	0.0967033	0.155104	0.532972
1	rs1_204356_T_C	204356	C	T	96	0.15625	-0.167901	0.093537	0.0726496
1	rs1_204371_T_C	204371	C	T	96	0.0520833	0.307692	0.152181	0.043188
1	rs1_204388_A_C	204388	C	A	90	0.344444	0.113177	0.0741537	0.126949
1	rs1_204444_G_T	204444	T	G	89	0.11236	0.316456	0.108829	0.00363956
1	rs1_204581_G_A	204581	A	G	88	0.136364	0.0877193	0.104719	0.402219
1	rs1_205106_C_T	205106	T	C	95	0.0736842	0.00405844	0.132876	0.975634
1	rs1_205127_T_C	205127	C	T	95	0.0736842	-0.150162	0.131981	0.255222
1	rs1_205130_T_C	205130	C	T	95	0.115789	0.0189394	0.108476	0.861398
1	rs1_205157_A_T	205157	A	T	95	0.178947	0.0301659	0.0905138	0.738927
1	rs1_205198_A_C	205198	C	A	94	0.170213	-0.0616987	0.0926454	0.505433
1	rs1_205208_T_C	205208	C	T	94	0.0531915	0.0977528	0.155188	0.52876
1	rs1_205292_A_T	205292	A	T	88	0.386364	0.0833333	0.073582	0.257414
1	rs1_205361_A_G	205361	G	A	91	0.0989011	-0.114499	0.118233	0.332836
1	rs1_205391_G_A	205391	A	G	92	0.0652174	0.218992	0.141094	0.120639
1	rs1_205739_T_C	205739	C	T	97	0.0824742	0.115871	0.124322	0.351325
1	rs1_205742_T_C	205742	C	T	97	0.360825	-0.210829	0.0681891	0.00198922
1	rs1_205760_C_T	205760	T	C	97	0.268041	-0.071506	0.0772142	0.354408
1	rs1_205787_T_C	205787	T	C	96	0.375	0.155556	0.0695242	0.0252582
1	rs1_206316_A_G	206316	G	A	91	0.230769	0.0761905	0.0838224	0.363376
1	rs1_206321_T_C	206321	C	T	97	0.0515464	-0.00652174	0.155375	0.966519
1	rs1_206345_C_T	206345	T	C	97	0.134021	0.250458	0.0975159	0.0102175
1	rs1_206417_T_C	206417	C	T	96	0.21875	-0.0838095	0.0830923	0.313151
1	rs1_206426_T_C	206426	C	T	95	0.0526316	0.0944444	0.155163	0.542738
1	rs1_206456_C_T	206456	T	C	90	0.133333	0.0320513	0.104869	0.759886
1	rs1_206552_T_C	206552	C	T	97	0.195876	0.201754	0.0840533	0.016381
1	rs1_206585_T_C	206585	C	T	96	0.0520833	0.202198	0.15403	0.189278
1	rs1_206603_C_T	206603	T	C	97	0.0618557	-0.130952	0.141982	0.356362
1	rs1_206825_C_T	206825	T	C	95	0.336842	0.106647	0.072631	0.142013
1	rs1_207059_T_A	207059	A	T	96	0.0833333	0.113636	0.124402	0.361002
1	rs1_207072_G_T	207072	T	G	96	0.09375	0.0766283	0.118216	0.51685
1	rs1_207073_C_T	207073	T	C	96	0.0833333	-0.159091	0.123877	0.199049
1	rs1_207536_G_C	207536	C	G	96	0.0520833	0.202198	0.15403	0.189278
1	rs1_207793_G_A	207793	A	G	96	0.0520833	0.202198	0.15403	0.189278
1	rs1_218575_A_G	218575	G	A	89	0.0674157	0.0391566	0.142984	0.784197
1	rs1_218818_C_T	218818	T	C	94	0.0851064	0.331395	0.120358	0.00589786
1	rs1_219016_C_T	219016	T	C	89	0.0898876	0.0524691	0.125281	0.675354
1	rs1_219031_T_C	219031	C	T	91	0.175824	-0.0504167	0.0930333	0.587873
1	rs1_219925_C_A	219925	A	C	96	0.0625	0.405556	0.136462	0.00295941
1	rs1_219930_T_C	219930	C	T	96	0.0520833	0.418681	0.149366	0.00506223
1	rs1_219952_G_C	219952	C	G	95	0.0947368	0.0917313	0.118167	0.437581
1	rs1_219962_G_T	219962	T	G	95	0.0526316	-0.1	0.155127	0.519164
1	rs1_220129_G_A	220129	A	G	97	0.0515464	0.204348	0.153956	0.184404
1	rs1_220328_C_G	220328	G	C	93	0.473118	0.108302	0.0693901	0.118577
1	rs1_220529_G_A	220529	A	G	94	0.148936	0.272321	0.0939581	0.00375159
1	rs1_220826_C_G	220826	G	C	96	0.0729167	0.0834671	0.132546	0.528876
1	rs1_220835_T_C	220835	C	T	96	0.0520833	0.307692	0.152181	0.043188
1	rs1_221022_C_A	221022	A	C	97	0.0515464	0.415217	0.149422	0.00545577
1	rs1_221084_C_A	221084	A	C	97	0.391753	0.288359	0.0638593	6.31591e-06
1	rs1_221769_G_A	221769	A	G	95	0.0631579	0.142322	0.141966	0.316098
1	rs1_221918_C_T	221918	T	C	97	0.0515464	-0.111957	0.154951	0.469971
1	rs1_222506_C_T	222506	T	C	96	0.0416667	0.315217	0.169765	0.0633423
1	rs1_223372_A_G	223372	G	A	97	0.0515464	0.098913	0.155045	0.523497
1	rs1_223524_T_A	223524	A	T	93	0.0645161	0.244253	0.140603	0.0823549
1	rs1_223645_A_G	223645	G	A	92	0.358696	0.00205444	0.0735509	0.977716
1	rs1_224014_T_A	224014	A	T	91	0.230769	-0.00238095	0.0841858	0.977437
1	rs1_224024_A_G	224024	G	A	92	0.076087	0.180672	0.131752	0.17028
1	rs1_224105_G_C	224105	C	G	93	0.0645161	0.137931	0.142116	0.33177
1	rs1_225063_C_T	225063	T	C	96	0.0833333	0.1875	0.123458	0.128829
1	rs1_225098_A_G	225098	G	A	93	0.430108	0.0301887	0.0708006	0.669824
1	rs1_225376_C_T	225376	T	C	92	0.0543478	0.204598	0.154184	0.184519
1	rs1_225534_A_G	225534	G	A	97	0.134021	0.0283883	0.100803	0.778233
1	rs1_225903_C_T	225903	T	C	97	0.0515464	0.204348	0.153956	0.184404
1	rs1_226074_T_G	226074	G	T	97	0.0515464	-0.111957	0.154951	0.469971
1	rs1_226185_A_G	226185	G	A	97	0.0515464	0.204348	0.153956	0.184404
1	rs1_226221_T_C	226221	C	T	97	0.0412371	0.697581	0.15726	9.17069e-06
1	rs1_226488_C_T	226488	T	C	97	0.0927835	-0.0435606	0.118329	0.712776
1	rs1_226519_A_C	226519	C	A	93	0.150538	-0.0596745	0.0979254	0.542268
1	rs1_226704_C_T	226704	T	C	89	0.359551	0.163377	0.0728375	0.0248945
1	rs1_226716_T_C	226716	C	T	89	0.146067	0.342105	0.0952951	0.000330735
1	rs1_228268_A_G	228268	G	A	94	0.234043	-0.131313	0.0813176	0.10635
1	rs1_228330_T_C	228330	C	T	95	0.0421053	0.318681	0.169738	0.0604506
1	rs1_228378_C_T	228378	T	C	88	0.113636	0.107692	0.113112	0.341056
1	rs1_228737_C_T	228737	T	C	91	0.043956	0.0545977	0.172935	0.75222
1	rs1_228791_C_G	228791	G	C	95	0.0736842	0.0868507	0.132578	0.512409
1	rs1_229011_C_T	229011	T	C	92	0.076087	0.335294	0.128526	0.00908677
1	rs1_229029_T_A	229029	A	T	94	0.0744681	-0.0640394	0.132771	0.629571
1	rs1_229050_C_G	229050	G	C	94	0.0531915	0.314607	0.152125	0.0386322
1	rs1_229092_A_G	229092	A	G	90	0.455556	0.115231	0.0706334	0.102805
2	rs2_98_A_C	98	C	A	88	0.329545	-0.270894	0.0715251	0.000152231
2	rs2_330_A_T	330	T	A	92	0.130435	-0.0875	0.10436	0.401783
2	rs2_376_T_C	376	C	T	94	0.404255	-0.18468	0.0685435	0.00705256
2	rs2_394_T_C	394	C	T	89	0.0674157	-0.0441767	0.142969	0.757325
2	rs2_564_C_G	564	G	C	90	0.0888889	-0.22561	0.123172	0.0670011
2	rs2_796_T_C	796	C	T	92	0.26087	0.340686	0.0723338	2.47816e-06
2	rs2_863_T_A	863	A	T	95	0.105263	0.167647	0.111802	0.133746
2	rs2_1187_C_T	1187	C	T	93	0.365591	-0.182951	0.0703947	0.00935133
2	rs2_1231_T_C	1231	C	T	94	0.255319	0.183333	0.0777948	0.0184418
2	rs2_1254_T_C	1254	C	T	94	0.0744681	0.0960591	0.132567	0.468694
2	rs2_1404_A_G	1404	G	A	94	0.0957447	-0.0392157	0.118539	0.740777
2	rs2_1543_G_A	1543	A	G	93	0.0967742	0.204365	0.116808	0.0801907
2	rs2_1564_G_A	1564	A	G	96	0.104167	-0.115116	0.11243	0.305885
2	rs2_1642_A_G	1642	G	A	96	0.260417	0.130986	0.0775331	0.0911391
2	rs2_1651_C_A	1651	A	C	95	0.284211	0.0495643	0.0767987	0.518682
2	rs2_1664_A_G	1664	G	A	88	0.159091	-0.194015	0.0965844	0.0445621
2	rs2_1691_T_C	1691	C	T	88	0.363636	0.267857	0.0697632	0.000123276
2	rs2_1696_G_A	1696	A	G	90	0.288889	-0.28125	0.0732091	0.000122167
2	rs2_1714_G_A	1714	A	G	90	0.155556	-0.0253759	0.0983732	0.796441
2	rs2_1727_C_T	1727	T	C	92	0.152174	-0.159341	0.096841	0.0998908
2	rs2_1795_A_C	1795	C	A	95	0.0631579	-0.13015	0.142089	0.359681
2	rs2_1808_A_G	1808	G	A	94	0.180851	-0.174943	0.0888776	0.0490272
2	rs2_1886_G_A	1886	A	G	95	0.0736842	0.318182	0.128805	0.0135012
2	rs2_2468_C_T	2468	T	C	95	0.178947	0.186275	0.0885273	0.0353656
2	rs2_2498_C_T	2498	T	C	94	0.0744681	0.167488	0.131818	0.203872
2	rs2_2699_C_T	2699	T	C	89	0.269663	0.0862179	0.080333	0.283156
2	rs2_3249_C_T	3249	T	C	92	0.076087	0.240336	0.130745	0.0660319
2	rs2_3923_C_G	3923	G	C	93	0.365591	-0.0585743	0.0726059	0.419815
2	rs2_4285_G_A	4285	A	G	93	0.0537634	-0.0988636	0.155227	0.524193
2	rs2_4456_C_T	4456	T	C	93	0.0752688	-0.22093	0.131045	0.0918128
2	rs2_5336_T_G	5336	G	T	90	0.0888889	0.0609756	0.125172	0.626162
2	rs2_5435_C_G	5435	G	C	93	0.129032	0.141975	0.103643	0.170733
2	rs2_5531_G_A	5531	A	G	95	0.0526316	0.1	0.155127	0.519164
2	rs2_5710_G_T	5710	T	G	93	0.0752688	0.0938538	0.132642	0.47921
2	rs2_5929_C_T	5929	T	C	94	0.0531915	0.0921348	0.155224	0.552806
2	rs2_5959_C_T	5959	T	C	95	0.0526316	0.1	0.155127	0.519164
2	rs2_5980_C_T	5980	C	T	94	0.489362	0.0833333	0.0692886	0.229093
2	rs2_6130_T_C	6130	C	T	96	0.0520833	0.624176	0.141614	1.0453e-05
2	rs2_6139_G_A	6139	A	G	96	0.0833333	-0.0227273	0.124926	0.855641
2	rs2_6155_C_T	6155	T	C	96	0.0520833	-0.21978	0.153776	0.15294
2	rs2_6157_T_C	6157	C	T	96	0.0729167	-0.147673	0.131955	0.263092
2	rs2_6228_C_G	6228	G	C	96	0.270833	0.0043956	0.077709	0.954892
2	rs2_6288_T_C	6288	C	T	94	0.212766	0.0540541	0.0850925	0.525273
2	rs2_6294_A_G	6294	G	A	94	0.0531915	-0.219101	0.153878	0.154487
2	rs2_6302_A_G	6302	A	G	93	0.290323	-0.0345118	0.0772165	0.654912
2	rs2_6328_A_G	6328	G	A	96	0.135417	0.120945	0.10016	0.227233
2	rs2_6337_A_G	6337	G	A	96	0.135417	-0.145968	0.0998088	0.143609
2	rs2_6379_A_T	6379	A	T	95	0.0736842	-0.0616883	0.132726	0.64209
2	rs2_6401_C_T	6401	T	C	96	0.197917	0.173274	0.0848319	0.0410962
2	rs2_6630_G_A	6630	A	G	92	0.076087	0.00252101	0.133049	0.984883
2	rs2_6684_T_C	6684	C	T	94	0.276596	0.165158	0.0761568	0.0301084
2	rs2_6689_G_A	6689	A	G	97	0.0824742	-0.0884831	0.124559	0.477473
2	rs2_6704_T_A	6704	A	T	97	0.185567	0.0879044	0.0879106	0.317345
2	rs2_6707_C_T	6707	T	C	97	0.0824742	-0.156601	0.123851	0.206076
2	rs2_6743_C_T	6743	T	C	97	0.0515464	-0.111957	0.154951	0.469971
2	rs2_6796_C_G	6796	G	C	96	0.375	-0.0138889	0.0713182	0.845592
2	rs2_6831_T_C	6831	C	T	97	0.123711	0.097549	0.103862	0.34762
2	rs2_6918_A_G	6918	G	A	97	0.0721649	0.162698	0.131715	0.216744
2	rs2_6982_C_A	6982	A	C	97	0.0515464	0.098913	0.155045	0.523497
2	rs2_7023_C_T	7023	T	C	97	0.0515464	0.309783	0.152091	0.0416679
2	rs2_7044_C_T	7044	T	C	97	0.113402	0.0750529	0.108074	0.487393
2	rs2_7100_C_T	7100	T	C	97	0.103093	-0.0626437	0.112798	0.578647
2	rs2_7109_G_C	7109	C	G	97	0.123711	-0.235294	0.101512	0.0204554
2	rs2_7337_C_T	7337	T	C	97	0.0515464	0.309783	0.152091	0.0416679
2	rs2_7402_A_G	7402	G	A	97	0.0927835	-0.0435606	0.118329	0.712776
2	rs2_7481_T_C	7481	C	T	95	0.463158	0.0198307	0.0695895	0.77567
2	rs2_7549_T_C	7549	C	T	96	0.0625	-0.0388889	0.142609	0.785087
2	rs2_7997_G_A	7997	A	G	95	0.0736842	0.246753	0.130443	0.058537
2	rs2_8139_T_C	8139	C	T	97	0.0618557	-0.0421245	0.14255	0.767607
2	rs2_8174_T_A	8174	A	T	97	0.278351	0.201852	0.0738032	0.00623801
2	rs2_8250_A_G	8250	G	A	97	0.113402	-0.0274841	0.108311	0.799687
2	rs2_8330_G_A	8330	A	G	96	0.0520833	-0.00879121	0.155418	0.954892
2	rs2_8353_A_G	8353	G	A	96	0.0833333	0.0454545	0.124861	0.715826
2	rs2_8393_T_A	8393	A	T	96	0.104167	-0.176744	0.111585	0.113206
2	rs2_8651_G_C	8651	C	G	96	0.09375	-0.229885	0.116105	0.0477071
2	rs2_9301_G_A	9301	A	G	97	0.0515464	-0.111957	0.154951	0.469971
2	rs2_9535_G_A	9535	A	G	95	0.105263	-0.229412	0.110642	0.0381294
2	rs2_9541_T_C	9541	C	T	95	0.0631579	0.136704	0.142024	0.335778
2	rs2_9544_G_T	9544	T	G	95	0.0526316	0.311111	0.152153	0.0408826
2	rs2_9801_C_T	9801	T	C	96	0.0416667	0.048913	0.172746	0.777061
2	rs2_10135_C_T	10135	T	C	97	0.0824742	0.0477528	0.124793	0.701975
2	rs2_11361_G_C	11361	G	C	97	0.484536	-0.193617	0.0658106	0.00326065
2	rs2_11435_G_A	11435	A	G	97	0.443299	0.21447	0.0655625	0.0010708
2	rs2_11480_A_G	11480	G	A	97	0.0721649	-0.068254	0.132583	0.606693
2	rs2_11803_C_T	11803	T	C	96	0.0520833	0.0967033	0.155104	0.532972
2	rs2_12133_T_C	12133	C	T	96	0.0729167	0.0890851	0.132507	0.50139
2	rs2_12407_T_C	12407	C	T	96	0.0520833	-0.108791	0.155019	0.482809
2	rs2_13205_G_C	13205	C	G	95	0.0736842	0.0868507	0.132578	0.512409
2	rs2_14093_A_G	14093	G	A	97	0.0515464	-0.111957	0.154951	0.469971
2	rs2_15338_T_C	15338	C	T	97	0.0618557	0.0467033	0.142535	0.743168
2	rs2_16896_T_C	16896	C	T	97	0.0515464	0.309783	0.152091	0.0416679
2	rs2_17502_G_A	17502	A	G	96	0.0625	-0.0388889	0.142609	0.785087
2	rs2_19218_T_C	19218	C	T	97	0.0721649	-0.145238	0.131929	0.27095
2	rs2_19770_A_G	19770	G	A	97	0.0927835	-0.227273	0.116095	0.050272
2	rs2_20079_A_C	20079	C	A	97	0.0515464	0.204348	0.153956	0.184404
2	rs2_21325_C_T	21325	T	C	97	0.0515464	0.415217	0.149422	0.00545577
2	rs2_21612_C_T	21612	T	C	97	0.103093	0.160345	0.111777	0.151427
2	rs2_24209_T_C	24209	T	C	97	0.175258	-0.178676	0.0884849	0.0434573
2	rs2_25059_C_T	25059	T	C	97	0.113402	0.126321	0.10757	0.240266
2	rs2_26010_C_T	26010	T	C	97	0.0515464	-0.111957	0.154951	0.469971
2	rs2_26165_T_C	26165	C	T	97	0.0618557	-0.0421245	0.14255	0.767607
2	rs2_26596_C_G	26596	G	C	96	0.177083	0.139985	0.0893167	0.117047
2	rs2_26815_A_G	26815	A	G	97	0.216495	-0.0808271	0.0830025	0.33016
2	rs2_28747_G_C	28747	C	G	97	0.0515464	-0.111957	0.154951	0.469971
2	rs2_28806_A_T	28806	T	A	97	0.0515464	-0.111957	0.154951	0.469971
2	rs2_29165_G_A	29165	A	G	97	0.0515464	-0.00652174	0.155375	0.966519
2	rs2_29424_G_C	29424	C	G	97	0.0824742	0.183989	0.123454	0.136135
2	rs2_29496_C_T	29496	T	C	97	0.0927835	-0.104798	0.117925	0.374171
2	rs2_30050_A_G	30050	G	A	97	0.185567	0.0537975	0.0881995	0.541893
2	rs2_30231_T_A	30231	A	T	88	0.113636	0.164103	0.112397	0.144282
2	rs2_30717_A_T	30717	T	A	92	0.0652174	0.302326	0.139464	0.0301769
2	rs2_30723_G_A	30723	A	G	92	0.119565	-0.0920314	0.108315	0.395513
2	rs2_31261_C_A	31261	A	C	94	0.0531915	-0.00786517	0.155509	0.959663
2	rs2_32251_T_C	32251	C	T	96	0.0416667	-0.0869565	0.172588	0.614375
2	rs2_32719_A_G	32719	G	A	95	0.389474	-0.123486	0.0700547	0.0779506
2	rs2_33604_A_G	33604	G	A	95	0.0842105	0.179598	0.123642	0.146345
2	rs2_33731_A_G	33731	G	A	88	0.0909091	0.175	0.124176	0.158749
2	rs2_33823_G_A	33823	A	G	89	0.292135	0.222527	0.0754941	0.00320239
2	rs2_33974_T_C	33974	C	T	95	0.0631579	0.0421348	0.14265	0.767709
2	rs2_34219_C_T	34219	T	C	96	0.125	0.333333	0.0986608	0.000728616
2	rs2_34524_A_T	34524	T	A	93	0.129032	0.237654	0.101782	0.0195464
2	rs2_35153_T_C	35153	C	T	96	0.104167	-0.176744	0.111585	0.113206
2	rs2_35236_A_G	35236	G	A	94	0.106383	0.439286	0.103829	2.32786e-05
2	rs2_35711_C_G	35711	C	G	97	0.360825	0.191475	0.0687874	0.00537642
2	rs2_35725_T_C	35725	C	T	97	0.0721649	-0.222222	0.130796	0.0893194
2	rs2_35846_G_A	35846	A	G	97	0.0824742	0.183989	0.123454	0.136135
2	rs2_36385_C_T	36385	T	C	97	0.0824742	-0.0203652	0.124872	0.870448
2	rs2_37454_C_T	37454	C	T	97	0.0721649	0.239683	0.130471	0.0662017
2	rs2_38045_C_T	38045	T	C	97	0.0515464	-0.00652174	0.155375	0.966519
2	rs2_40590_C_A	40590	A	C	97	0.0721649	-0.068254	0.132583	0.606693
2	rs2_41543_A_G	41543	G	A	97	0.103093	-0.0626437	0.112798	0.578647
2	rs2_41781_C_T	41781	T	C	97	0.0618557	0.224359	0.140746	0.11092
2	rs2_42836_A_G	42836	G	A	97	0.134021	0.206044	0.0986041	0.036653
2	rs2_44008_G_A	44008	A	G	97	0.14433	0.134682	0.0967785	0.164029
2	rs2_44679_G_C	44679	C	G	97	0.0515464	-0.00652174	0.155375	0.966519
2	rs2_45152_C_T	45152	T	C	97	0.0618557	0.135531	0.141936	0.339642
2	rs2_45907_C_G	45907	G	C	97	0.0515464	0.098913	0.155045	0.523497
2	rs2_46755_T_C	46755	C	T	97	0.175258	0.0709559	0.0900702	0.430823
2	rs2_48974_A_T	48974	T	A	97	0.0515464	0.204348	0.153956	0.184404
2	rs2_49789_C_T	49789	T	C	97	0.123711	0.240196	0.101391	0.0178363
2	rs2_49999_A_G	49999	A	G	97	0.216495	-0.111216	0.0826316	0.178328
2	rs2_50611_A_G	50611	G	A	96	0.0833333	-0.0227273	0.124926	0.855641
2	rs2_53017_T_C	53017	C	T	97	0.0824742	0.183989	0.123454	0.136135
2	rs2_53227_T_C	53227	C	T	97	0.0515464	-0.217391	0.153767	0.15743
2	rs2_53916_G_A	53916	A	G	96	0.0520833	-0.214286	0.153858	0.163695
2	rs2_54156_T_C	54156	T	C	97	0.123711	-0.0926471	0.103909	0.3726
2	rs2_57812_G_C	57812	C	G	97	0.0618557	-0.0421245	0.14255	0.767607
2	rs2_59477_A_G	59477	G	A	97	0.0515464	-0.217391	0.153767	0.15743
2	rs2_60504_T_C	60504	C	T	97	0.0618557	0.402015	0.136521	0.00323267
2	rs2_60580_T_C	60580	C	T	97	0.0515464	0.098913	0.155045	0.523497
2	rs2_60644_C_T	60644	T	C	97	0.0618557	0.0467033	0.142535	0.743168
2	rs2_61089_T_A	61089	A	T	97	0.381443	0.103604	0.0699241	0.138431
2	rs2_61103_T_C	61103	C	T	97	0.309278	0.15995	0.0724962	0.0273612
2	rs2_62221_T_G	62221	G	T	97	0.0618557	-0.21978	0.140822	0.118596
2	rs2_62234_A_C	62234	C	A	97	0.0515464	0.204348	0.153956	0.184404
2	rs2_63068_T_C	63068	C	T	97	0.0515464	-0.00652174	0.155375	0.966519
2	rs2_63416_C_G	63416	G	C	97	0.0824742	0.115871	0.124322	0.351325
2	rs2_63530_G_A	63530	A	G	97	0.0515464	-0.217391	0.153767	0.15743
2	rs2_64126_A_G	64126	G	A	97	0.0515464	0.204348	0.153956	0.184404
2	rs2_65145_G_A	65145	A	G	96	0.125	0.386905	0.0965806	6.17476e-05
2	rs2_65818_G_A	65818	A	G	97	0.0618557	-0.0421245	0.14255	0.767607
2	rs2_66122_C_T	66122	T	C	97	0.0309278	0.475177	0.192363	0.0135034
2	rs2_67562_C_T	67562	T	C	97	0.0824742	-0.0203652	0.124872	0.870448
2	rs2_67843_T_C	67843	C	T	96	0.0729167	0.0120385	0.132816	0.927778
2	rs2_67976_C_T	67976	T	C	96	0.15625	-0.161728	0.0936514	0.0841821
2	rs2_68282_G_A	68282	A	G	97	0.0824742	0.0477528	0.124793	0.701975
2	rs2_68312_A_G	68312	G	A	97	0.0721649	0.162698	0.131715	0.216744
2	rs2_69772_A_G	69772	A	G	97	0.237113	-0.127791	0.0797053	0.10887
2	rs2_71014_G_A	71014	A	G	96	0.0729167	-0.070626	0.132624	0.594361
2	rs2_71966_G_A	71966	A	G	95	0.0421053	0.307692	0.169951	0.0702219
2	rs2_72365_G_A	72365	A	G	96	0.09375	0.266284	0.115284	0.0208988
2	rs2_72374_A_G	72374	G	A	96	0.125	0.14881	0.103298	0.149702
2	rs2_73273_C_T	73273	T	C	97	0.0515464	-0.00652174	0.155375	0.966519
2	rs2_73354_C_T	73354	C	T	97	0.0515464	0.098913	0.155045	0.523497
2	rs2_73359_T_C	73359	C	T	97	0.103093	0.0488506	0.11287	0.665156
2	rs2_74858_T_G	74858	G	T	97	0.0618557	-0.21978	0.140822	0.118596
2	rs2_75064_C_G	75064	G	C	96	0.0520833	-0.108791	0.155019	0.482809
2	rs2_76124_G_C	76124	C	G	97	0.0515464	-0.111957	0.154951	0.469971
2	rs2_76662_C_T	76662	T	C	97	0.0618557	0.224359	0.140746	0.11092
2	rs2_77748_A_G	77748	G	A	97	0.42268	0.192073	0.0666967	0.00397927
2	rs2_77835_A_C	77835	C	A	97	0.371134	0.224271	0.0672874	0.000859033
2	rs2_78075_C_T	78075	T	C	96	0.0520833	-0.214286	0.153858	0.163695
2	rs2_78876_A_G	78876	G	A	97	0.0618557	0.402015	0.136521	0.00323267
2	rs2_80186_C_G	80186	G	C	95	0.0526316	-0.111111	0.155047	0.473603
2	rs2_80202_C_T	80202	T	C	96	0.166667	-0.16875	0.0910318	0.0637753
2	rs2_80393_A_G	80393	G	A	97	0.0515464	0.098913	0.155045	0.523497
2	rs2_82558_A_G	82558	G	A	96	0.0520833	-0.21978	0.153776	0.15294
2	rs2_83698_C_T	83698	C	T	97	0.154639	-0.00731707	0.0950163	0.938617
2	rs2_85060_C_T	85060	T	C	96	0.0416667	0.179348	0.171836	0.296618
2	rs2_86107_A_C	86107	C	A	96	0.09375	0.0153257	0.118466	0.897067
2	rs2_87000_A_G	87000	G	A	97	0.0412371	0.0456989	0.172716	0.791326
2	rs2_87619_G_A	87619	A	G	97	0.0824742	-0.224719	0.122742	0.0671277
2	rs2_87711_T_C	87711	C	T	97	0.0515464	-0.217391	0.153767	0.15743
2	rs2_87720_C_T	87720	T	C	97	0.0721649	0.239683	0.130471	0.0662017
2	rs2_87878_C_G	87878	G	C	96	0.0520833	-0.214286	0.153858	0.163695
2	rs2_88012_T_A	88012	A	T	96	0.0520833	-0.108791	0.155019	0.482809
2	rs2_89151_T_C	89151	C	T	96	0.0520833	-0.108791	0.155019	0.482809
2	rs2_89547_A_G	89547	A	G	97	0.0721649	0.239683	0.130471	0.0662017
2	rs2_89798_G_A	89798	A	G	97	0.0618557	0.402015	0.136521	0.00323267
2	rs2_91802_G_A	91802	A	G	97	0.0515464	0.309783	0.152091	0.0416679
2	rs2_93331_A_G	93331	G	A	96	0.0625	-0.216667	0.140922	0.124174
2	rs2_93522_T_A	93522	A	T	97	0.0412371	0.0456989	0.172716	0.791326
2	rs2_93811_T_C	93811	T	C	97	0.113402	-0.0787526	0.108046	0.466074
2	rs2_95085_G_A	95085	A	G	97	0.226804	-0.237273	0.0783444	0.00245702
2	rs2_96088_C_T	96088	T	C	97	0.0824742	-0.0884831	0.124559	0.477473
2	rs2_96867_C_T	96867	T	C	97	0.0824742	0.252107	0.122181	0.0390762
2	rs2_97999_G_A	97999	A	G	97	0.0927835	-0.166035	0.117182	0.156512
2	rs2_99452_A_C	99452	C	A	97	0.0412371	0.176075	0.171833	0.30551
2	rs2_100153_A_G	100153	G	A	96	0.0520833	0.413187	0.149527	0.0057223
2	rs2_100884_G_A	100884	A	G	96	0.0729167	-0.070626	0.132624	0.594361
2	rs2_101028_T_C	101028	C	T	97	0.0618557	0.402015	0.136521	0.00323267
2	rs2_101586_G_A	101586	A	G	97	0.0515464	0.415217	0.149422	0.00545577
2	rs2_101668_A_G	101668	G	A	97	0.0618557	-0.0421245	0.14255	0.767607
2	rs2_102242_T_C	102242	C	T	97	0.175258	0.106618	0.0896994	0.234593
2	rs2_102572_T_C	102572	C	T	97	0.0927835	0.0789141	0.118137	0.504139
2	rs2_103646_C_T	103646	T	C	96	0.15625	-0.167901	0.093537	0.0726496
2	rs2_105610_A_G	105610	G	A	97	0.0618557	0.224359	0.140746	0.11092
2	rs2_106356_G_A	106356	A	G	97	0.0618557	-0.21978	0.140822	0.118596
2	rs2_107123_A_T	107123	A	T	97	0.113402	0.0750529	0.108074	0.487393
2	rs2_107124_C_T	107124	T	C	97	0.164948	-0.172068	0.0908692	0.0582812
2	rs2_107893_T_C	107893	C	T	97	0.0515464	0.204348	0.153956	0.184404
2	rs2_108696_C_T	108696	T	C	97	0.0721649	0.162698	0.131715	0.216744
2	rs2_109029_A_G	109029	G	A	97	0.0515464	-0.00652174	0.155375	0.966519
2	rs2_109997_T_C	109997	C	T	96	0.0729167	0.23756	0.130567	0.0688419
2	rs2_110806_A_G	110806	G	A	97	0.103093	-0.229885	0.110492	0.0374736
2	rs2_112464_A_T	112464	T	A	96	0.0520833	0.202198	0.15403	0.189278
2	rs2_112537_C_T	112537	T	C	96	0.0520833	-0.21978	0.153776	0.15294
2	rs2_112591_C_A	112591	A	C	96	0.0729167	-0.224719	0.130806	0.0858037
2	rs2_114528_G_A	114528	A	G	96	0.0520833	-0.214286	0.153858	0.163695
2	rs2_114766_T_C	114766	T	C	96	0.15625	-0.0037037	0.0951092	0.968937
2	rs2_115437_G_A	115437	A	G	96	0.239583	0.0405003	0.0808007	0.616205
2	rs2_116470_C_T	116470	T	C	97	0.0515464	-0.111957	0.154951	0.469971
2	rs2_117029_G_A	117029	A	G	97	0.0515464	-0.00652174	0.155375	0.966519
2	rs2_117506_A_G	117506	G	A	97	0.0721649	0.239683	0.130471	0.0662017
2	rs2_117810_C_T	117810	T	C	97	0.0618557	0.224359	0.140746	0.11092
2	rs2_118289_C_T	118289	T	C	97	0.0618557	-0.21978	0.140822	0.118596
2	rs2_120090_G_T	120090	T	G	97	0.103093	-0.174138	0.111559	0.118537
2	rs2_120170_G_A	120170	G	A	97	0.123711	0.145098	0.103276	0.160034
2	rs2_120369_G_C	120369	G	C	97	0.0721649	0.316667	0.128732	0.0138977
2	rs2_120543_C_T	120543	T	C	97	0.0618557	0.0467033	0.142535	0.743168
2	rs2_120582_A_G	120582	G	A	96	0.0520833	-0.214286	0.153858	0.163695
2	rs2_122984_T_C	122984	C	T	97	0.0412371	-0.0846774	0.172561	0.623632
2	rs2_123863_G_A	123863	A	G	97	0.0721649	0.00873016	0.132765	0.947572
2	rs2_124007_C_T	124007	T	C	97	0.0618557	-0.0421245	0.14255	0.767607
2	rs2_124174_C_G	124174	C	G	97	0.0721649	-0.145238	0.131929	0.27095
2	rs2_124298_C_T	124298	T	C	96	0.0520833	-0.114286	0.154978	0.460859
2	rs2_126980_T_C	126980	C	T	97	0.0618557	-0.130952	0.141982	0.356362
2	rs2_127166_G_A	127166	A	G	97	0.0721649	-0.068254	0.132583	0.606693
2	rs2_127596_T_C	127596	C	T	96	0.09375	0.266284	0.115284	0.0208988
2	rs2_127887_A_T	127887	T	A	96	0.0520833	-0.214286	0.153858	0.163695
2	rs2_128435_A_G	128435	G	A	97	0.0515464	0.415217	0.149422	0.00545577
2	rs2_128717_T_A	128717	A	T	97	0.0515464	-0.217391	0.153767	0.15743
2	rs2_129386_T_C	129386	T	C	97	0.412371	0.202193	0.0666363	0.00241112
2	rs2_129437_G_A	129437	G	A	97	0.474227	0.269395	0.0630061	1.90544e-05
2	rs2_129497_T_C	129497	C	T	97	0.0618557	0.313187	0.138949	0.0241981
2	rs2_130040_T_C	130040	C	T	97	0.0618557	-0.130952	0.141982	0.356362
2	rs2_130976_G_A	130976	A	G	96	0.0625	-0.127778	0.142061	0.36841
2	rs2_132037_C_T	132037	T	C	96	0.0520833	0.207692	0.153953	0.177316
2	rs2_132489_T_C	132489	C	T	96	0.0833333	0.181818	0.123547	0.141116
2	rs2_132699_A_G	132699	G	A	96	0.0833333	0.113636	0.124402	0.361002
2	rs2_132854_G_A	132854	A	G	96	0.0520833	0.202198	0.15403	0.189278
2	rs2_133107_A_G	133107	G	A	96	0.09375	-0.045977	0.118383	0.697738
2	rs2_133124_A_G	133124	G	A	96	0.0416667	0.0434783	0.172761	0.801298
2	rs2_133163_G_C	133163	G	C	96	0.145833	0.174216	0.0961996	0.0701431
2	rs2_133654_T_A	133654	A	T	96	0.0520833	-0.114286	0.154978	0.460859
2	rs2_133656_G_T	133656	T	G	96	0.0833333	0.181818	0.123547	0.141116
2	rs2_135402_C_T	135402	T	C	97	0.185567	-0.150844	0.0870063	0.0829691
2	rs2_135718_G_A	135718	A	G	97	0.0618557	0.224359	0.140746	0.11092
2	rs2_136047_A_G	136047	G	A	96	0.0729167	-0.070626	0.132624	0.594361
2	rs2_136889_C_T	136889	T	C	97	0.0515464	-0.00652174	0.155375	0.966519
2	rs2_137486_C_T	137486	T	C	96	0.0729167	-0.142055	0.13202	0.281924
2	rs2_138122_A_G	138122	G	A	96	0.0520833	-0.214286	0.153858	0.163695
2	rs2_138500_C_T	138500	T	C	97	0.0618557	0.402015	0.136521	0.00323267
2	rs2_140129_A_G	140129	G	A	96	0.0520833	0.202198	0.15403	0.189278
2	rs2_140633_C_T	140633	T	C	96	0.0833333	0.323864	0.120448	0.00717058
2	rs2_140728_C_G	140728	G	C	96	0.0833333	-0.221591	0.122862	0.0712975
2	rs2_140863_G_T	140863	T	G	96	0.15625	-0.082716	0.0947306	0.38257
2	rs2_142804_C_G	142804	C	G	97	0.0824742	0.388343	0.118363	0.0010346
2	rs2_143341_C_T	143341	T	C	96	0.0416667	0.173913	0.171895	0.311662
2	rs2_143356_T_G	143356	G	T	96	0.0729167	-0.147673	0.131955	0.263092
2	rs2_143789_G_A	143789	A	G	96	0.0833333	0.25	0.122287	0.0409162
2	rs2_144190_G_A	144190	A	G	97	0.0515464	0.098913	0.155045	0.523497
2	rs2_145459_A_C	145459	C	A	96	0.0625	-0.222222	0.140831	0.114581
2	rs2_145751_G_T	145751	T	G	96	0.0520833	-0.114286	0.154978	0.460859
2	rs2_145934_G_A	145934	A	G	96	0.09375	-0.229885	0.116105	0.0477071
2	rs2_145995_C_A	145995	A	C	96	0.0520833	-0.00879121	0.155418	0.954892
2	rs2_146288_T_C	146288	C	T	96	0.166667	0.125	0.0917718	0.173175
2	rs2_146950_G_A	146950	A	G	97	0.0618557	0.224359	0.140746	0.11092
2	rs2_147685_T_C	147685	C	T	96	0.0416667	-0.211957	0.171445	0.216349
2	rs2_149962_G_T	149962	T	G	97	0.0927835	-0.104798	0.117925	0.374171
2	rs2_150056_T_C	150056	C	T	97	0.0721649	0.316667	0.128732	0.0138977
2	rs2_151409_T_C	151409	C	T	96	0.0729167	0.0890851	0.132507	0.50139
2	rs2_151499_A_G	151499	G	A	97	0.0515464	0.204348	0.153956	0.184404
2	rs2_152176_G_A	152176	A	G	96	0.0625	-0.0444444	0.142592	0.755277
2	rs2_153027_C_T	153027	T	C	97	0.0515464	0.098913	0.155045	0.523497
2	rs2_153035_G_A	153035	A	G	97	0.0515464	-0.111957	0.154951	0.469971
2	rs2_153547_T_C	153547	C	T	97	0.0515464	-0.217391	0.153767	0.15743
2	rs2_153744_A_T	153744	T	A	97	0.0515464	-0.00652174	0.155375	0.966519
2	rs2_153858_G_A	153858	A	G	96	0.0625	-0.222222	0.140831	0.114581
2	rs2_154241_C_T	154241	T	C	97	0.0618557	0.135531	0.141936	0.339642
2	rs2_155451_C_A	155451	A	C	97	0.0515464	-0.217391	0.153767	0.15743
2	rs2_156545_T_C	156545	C	T	97	0.103093	0.216092	0.110784	0.0511086
2	rs2_156650_G_A	156650	A	G	97	0.0927835	-0.227273	0.116095	0.050272
2	rs2_157763_A_T	157763	T	A	97	0.0618557	0.402015	0.136521	0.00323267
2	rs2_159303_C_A	159303	A	C	97	0.113402	-0.0787526	0.108046	0.466074
2	rs2_159731_T_C	159731	C	T	97	0.0618557	0.490842	0.133429	0.00023444
2	rs2_161272_C_T	161272	T	C	97	0.103093	-0.00689655	0.112979	0.951325
2	rs2_162035_A_G	162035	G	A	97	0.0515464	-0.217391	0.153767	0.15743
2	rs2_163989_G_A	163989	G	A	97	0.0515464	-0.111957	0.154951	0.469971
2	rs2_164000_C_T	164000	T	C	97	0.164948	-0.0223765	0.0925398	0.808932
2	rs2_164147_C_T	164147	T	C	97	0.0515464	-0.00652174	0.155375	0.966519
2	rs2_165022_T_C	165022	C	T	97	0.0618557	0.0467033	0.142535	0.743168
2	rs2_165358_A_T	165358	T	A	97	0.0515464	-0.00652174	0.155375	0.966519
2	rs2_165754_T_G	165754	G	T	97	0.0618557	-0.21978	0.140822	0.118596
2	rs2_168194_G_A	168194	G	A	96	0.0520833	-0.00879121	0.155418	0.954892
2	rs2_169805_A_T	169805	T	A	97	0.0927835	0.262626	0.115307	0.0227492
2	rs2_170152_T_C	170152	C	T	97	0.0515464	-0.111957	0.154951	0.469971
2	rs2_170254_T_G	170254	G	T	97	0.113402	-0.130021	0.107523	0.226571
2	rs2_170413_G_A	170413	A	G	97	0.0721649	0.239683	0.130471	0.0662017
2	rs2_171941_G_A	171941	A	G	96	0.0520833	-0.108791	0.155019	0.482809
2	rs2_172322_G_T	172322	T	G	96	0.145833	0.180314	0.0960812	0.0605622
2	rs2_172965_T_C	172965	C	T	97	0.175258	-0.107353	0.0896901	0.231333
2	rs2_173196_C_T	173196	T	C	97	0.113402	0.280127	0.104466	0.00732909
2	rs2_173814_A_G	173814	G	A	97	0.0721649	-0.222222	0.130796	0.0893194
2	rs2_174881_T_G	174881	T	G	96	0.427083	0.00731707	0.0698097	0.916523
2	rs2_175625_G_A	175625	A	G	97	0.0515464	0.415217	0.149422	0.00545577
2	rs2_177341_A_G	177341	G	A	96	0.0625	-0.216667	0.140922	0.124174
2	rs2_179233_T_C	179233	C	T	97	0.0824742	-0.0884831	0.124559	0.477473
2	rs2_179248_A_G	179248	A	G	97	0.206186	0.118182	0.0840487	0.159691
2	rs2_179257_C_T	179257	C	T	97	0.195876	0.103576	0.0859099	0.227957
2	rs2_179266_A_G	179266	G	A	97	0.0927835	-0.0435606	0.118329	0.712776
2	rs2_180763_A_G	180763	G	A	96	0.0729167	0.160514	0.131797	0.223268
2	rs2_180832_G_T	180832	T	G	96	0.09375	0.0153257	0.118466	0.897067
2	rs2_180990_T_C	180990	C	T	97	0.0515464	-0.00652174	0.155375	0.966519
2	rs2_182758_A_G	182758	G	A	97	0.0824742	-0.0884831	0.124559	0.477473
2	rs2_184647_C_G	184647	G	C	97	0.0721649	-0.068254	0.132583	0.606693
2	rs2_186369_A_C	186369	C	A	97	0.0618557	0.57967	0.129624	7.75095e-06
2	rs2_186982_A_G	186982	G	A	97	0.0618557	-0.0421245	0.14255	0.767607
2	rs2_187142_C_T	187142	T	C	95	0.0526316	-0.111111	0.155047	0.473603
2	rs2_187153_G_A	187153	G	A	95	0.0421053	0.0467033	0.172792	0.78694
2	rs2_187176_T_C	187176	C	T	95	0.0631579	-0.219101	0.140934	0.120031
2	rs2_187714_C_T	187714	T	C	96	0.197917	0.0683527	0.0863905	0.428823
2	rs2_187873_T_C	187873	T	C	97	0.154639	0.229268	0.0920617	0.0127608
2	rs2_188050_T_C	188050	C	T	96	0.0416667	0.304348	0.169974	0.073365
2	rs2_188077_C_T	188077	T	C	96	0.0520833	0.202198	0.15403	0.189278
2	rs2_189352_T_C	189352	C	T	97	0.103093	-0.174138	0.111559	0.118537
2	rs2_189433_C_T	189433	T	C	97	0.0515464	-0.217391	0.153767	0.15743
2	rs2_191060_G_A	191060	A	G	97	0.0515464	-0.00652174	0.155375	0.966519
2	rs2_192122_C_T	192122	T	C	97	0.226804	-0.119697	0.081115	0.140039
2	rs2_192341_A_G	192341	G	A	97	0.123711	0.192647	0.102454	0.0600638
2	rs2_193534_C_T	193534	T	C	97	0.0515464	-0.111957	0.154951	0.469971
2	rs2_193891_G_C	193891	C	G	97	0.0618557	-0.130952	0.141982	0.356362
2	rs2_194406_T_C	194406	C	T	97	0.0412371	0.176075	0.171833	0.30551
2	rs2_194856_C_G	194856	G	C	97	0.0618557	-0.0421245	0.14255	0.767607
2	rs2_195718_C_G	195718	G	C	97	0.0515464	0.415217	0.149422	0.00545577
2	rs2_196430_T_A	196430	A	T	97	0.0515464	0.204348	0.153956	0.184404
2	rs2_196686_C_A	196686	A	C	96	0.104167	0.0523256	0.112921	0.64309
2	rs2_196707_C_T	196707	T	C	96	0.0520833	0.207692	0.153953	0.177316
2	rs2_197703_T_A	197703	A	T	97	0.14433	-0.240964	0.0945824	0.0108448
2	rs2_197816_T_C	197816	C	T	97	0.103093	0.160345	0.111777	0.151427
2	rs2_197966_A_C	197966	C	A	97	0.0515464	-0.111957	0.154951	0.469971
2	rs2_198110_A_G	198110	G	A	97	0.0721649	-0.145238	0.131929	0.27095
2	rs2_198683_G_A	198683	A	G	97	0.0721649	-0.222222	0.130796	0.0893194
2	rs2_198747_T_C	198747	C	T	97	0.0515464	-0.00652174	0.155375	0.966519
2	rs2_199131_T_C	199131	C	T	97	0.0618557	0.0467033	0.142535	0.743168
2	rs2_199934_A_C	199934	C	A	97	0.0515464	0.309783	0.152091	0.0416679
2	rs2_200038_G_T	200038	T	G	97	0.0618557	0.135531	0.141936	0.339642
2	rs2_201779_C_G	201779	G	C	97	0.134021	-0.238095	0.0978413	0.0149543
2	rs2_201868_C_G	201868	G	C	97	0.0721649	-0.068254	0.132583	0.606693
2	rs2_202766_C_A	202766	A	C	96	0.0625	-0.127778	0.142061	0.36841
2	rs2_203285_G_A	203285	A	G	97	0.0824742	-0.156601	0.123851	0.206076
2	rs2_203425_A_G	203425	G	A	97	0.0515464	-0.111957	0.154951	0.469971
2	rs2_203480_C_G	203480	G	C	97	0.0618557	0.313187	0.138949	0.0241981
2	rs2_203566_T_C	203566	T	C	97	0.0618557	0.0467033	0.142535	0.743168
2	rs2_204621_A_G	204621	G	A	97	0.0515464	-0.111957	0.154951	0.469971
2	rs2_205478_T_C	205478	C	T	97	0.0721649	-0.145238	0.131929	0.27095
2	rs2_205766_G_A	205766	A	G	96	0.0625	0.138889	0.141952	0.327864
2	rs2_206413_A_G	206413	G	A	97	0.0515464	0.098913	0.155045	0.523497
2	rs2_207611_G_A	207611	A	G	97	0.0824742	0.183989	0.123454	0.136135
2	rs2_207727_C_T	207727	T	C	97	0.113402	-0.232558	0.105688	0.0277765
2	rs2_209203_G_A	209203	A	G	97	0.0515464	-0.00652174	0.155375	0.966519
2	rs2_210102_C_T	210102	T	C	97	0.0927835	0.0176768	0.1184	0.881319
2	rs2_210285_G_T	210285	T	G	97	0.0618557	0.402015	0.136521	0.00323267
2	rs2_210990_G_A	210990	G	A	97	0.350515	0.0674603	0.0716703	0.346572
2	rs2_215593_A_G	215593	G	A	96	0.0833333	0.318182	0.120608	0.00833584
2	rs2_217015_G_C	217015	G	C	97	0.164948	0.314429	0.0867651	0.000290182
2	rs2_217869_A_C	217869	C	A	97	0.0515464	0.098913	0.155045	0.523497
2	rs2_219832_A_G	219832	G	A	97	0.0515464	0.098913	0.155045	0.523497
2	rs2_220381_C_T	220381	T	C	97	0.0618557	-0.21978	0.140822	0.118596
2	rs2_221761_G_A	221761	A	G	94	0.0851064	0.0465116	0.124978	0.709774
2	rs2_227198_A_G	227198	G	A	97	0.0618557	-0.21978	0.140822	0.118596
2	rs2_228142_A_G	228142	G	A	97	0.0515464	0.520652	0.145906	0.00035914
2	rs2_230826_G_C	230826	C	G	96	0.0520833	-0.108791	0.155019	0.482809
2	rs2_231574_A_G	231574	G	A	97	0.0412371	0.306452	0.169895	0.0712672
2	rs2_232488_A_T	232488	T	A	96	0.270833	-0.021978	0.0776776	0.777223
2	rs2_232789_T_C	232789	C	T	97	0.0618557	-0.21978	0.140822	0.118596
2	rs2_234340_T_C	234340	T	C	97	0.371134	0.1801	0.0686703	0.00872413
2	rs2_234604_T_C	234604	T	C	97	0.463918	0.154274	0.0670471	0.0213931
2	rs2_235112_G_A	235112	A	G	97	0.0618557	-0.21978	0.140822	0.118596
2	rs2_237444_C_T	237444	T	C	97	0.0515464	-0.111957	0.154951	0.469971
2	rs2_238423_T_C	238423	C	T	97	0.0515464	0.520652	0.145906	0.00035914
2	rs2_238590_G_A	238590	A	G	97	0.0515464	-0.111957	0.154951	0.469971
2	rs2_238611_C_T	238611	C	T	97	0.164948	0.0524691	0.0924116	0.570187
2	rs2_239052_G_T	239052	T	G	96	0.0625	0.0444444	0.142592	0.755277
2	rs2_239097_G_A	239097	A	G	96	0.0625	0.222222	0.140831	0.114581
2	rs2_239382_A_T	239382	T	A	96	0.09375	-0.045977	0.118383	0.697738
2	rs2_241518_G_A	241518	A	G	97	0.134021	-0.238095	0.0978413	0.0149543
2	rs2_242053_C_G	242053	G	C	97	0.103093	-0.118391	0.112326	0.291886
2	rs2_242398_G_A	242398	A	G	96	0.0729167	0.320225	0.128695	0.0128372
2	rs2_243330_A_G	243330	G	A	97	0.0618557	-0.130952	0.141982	0.356362
2	rs2_247759_G_A	247759	G	A	96	0.385417	0.188731	0.0682625	0.00569605
2	rs2_247789_A_G	247789	A	G	96	0.21875	0.129524	0.0824723	0.116296
2	rs2_247894_T_C	247894	C	T	96	0.0625	0.133333	0.142008	0.347773
2	rs2_247963_C_G	247963	G	C	97	0.103093	0.160345	0.111777	0.151427
2	rs2_248659_G_A	248659	G	A	97	0.0309278	-0.0407801	0.198401	0.837147
2	rs2_248974_T_C	248974	C	T	96	0.0729167	0.0834671	0.132546	0.528876
2	rs2_250931_G_A	250931	A	G	96	0.0520833	0.202198	0.15403	0.189278
2	rs2_251879_A_G	251879	G	A	96	0.114583	-0.0240642	0.108392	0.824305
2	rs2_252932_G_A	252932	A	G	96	0.0520833	0.102198	0.155066	0.509859
2	rs2_254064_G_T	254064	T	G	97	0.0618557	0.313187	0.138949	0.0241981
2	rs2_254728_C_T	254728	T	C	97	0.134021	-0.149267	0.0996751	0.134253
2	rs2_254913_A_G	254913	G	A	96	0.0833333	0.1875	0.123458	0.128829
2	rs2_255039_C_T	255039	T	C	97	0.0618557	-0.21978	0.140822	0.118596
2	rs2_255307_A_G	255307	G	A	97	0.0618557	0.0467033	0.142535	0.743168
2	rs2_256201_C_T	256201	T	C	97	0.0515464	-0.217391	0.153767	0.15743
2	rs2_259417_T_C	259417	C	T	97	0.0721649	0.00873016	0.132765	0.947572
2	rs2_259419_T_C	259419	T	C	97	0.268041	0.191224	0.0750396	0.0108246
2	rs2_259451_T_A	259451	T	A	97	0.340206	0.169744	0.0703909	0.0158891
2	rs2_259510_T_C	259510	C	T	97	0.0515464	-0.00652174	0.155375	0.966519
2	rs2_259611_T_C	259611	C	T	96	0.0520833	-0.0032967	0.15542	0.983077
2	rs2_259763_G_T	259763	G	T	91	0.373626	0.19195	0.0706256	0.00657059
2	rs2_259764_C_A	259764	A	C	90	0.0555556	0.311765	0.152385	0.0407662
2	rs2_265449_C_T	265449	T	C	88	0.125	0.0714286	0.108817	0.511559
2	rs2_265673_T_C	265673	C	T	97	0.0721649	0.239683	0.130471	0.0662017
2	rs2_266967_A_G	266967	G	A	96	0.0729167	0.00642055	0.13282	0.961445
2	rs2_267598_A_G	267598	G	A	96	0.0520833	0.207692	0.153953	0.177316
2	rs2_268086_T_G	268086	G	T	97	0.0824742	0.0477528	0.124793	0.701975
2	rs2_268137_C_T	268137	T	C	97	0.0515464	-0.111957	0.154951	0.469971
2	rs2_269532_T_C	269532	C	T	97	0.0618557	0.224359	0.140746	0.11092
2	rs2_271446_G_A	271446	A	G	96	0.0729167	-0.147673	0.131955	0.263092
2	rs2_273221_C_T	273221	T	C	96	0.0833333	-0.0852273	0.124641	0.494114
2	rs2_274145_A_G	274145	G	A	97	0.206186	0.0237013	0.084884	0.780076
2	rs2_274197_T_G	274197	G	T	97	0.14433	-0.0322719	0.0977039	0.741171
2	rs2_274896_G_A	274896	A	G	97	0.0618557	0.135531	0.141936	0.339642
2	rs2_277029_A_G	277029	G	A	97	0.0721649	-0.222222	0.130796	0.0893194
2	rs2_278475_G_A	278475	A	G	96	0.0625	0.405556	0.136462	0.00295941
2	rs2_280822_T_C	280822	C	T	97	0.0515464	0.309783	0.152091	0.0416679
2	rs2_281670_T_C	281670	C	T	97	0.0618557	0.135531	0.141936	0.339642
2	rs2_284107_T_A	284107	A	T	96	0.166667	0.05625	0.0924837	0.543045
2	rs2_285109_A_G	285109	G	A	96	0.135417	-0.196478	0.0988925	0.0469461
2	rs2_285979_G_A	285979	A	G	95	0.126316	0.0572289	0.104334	0.583336
2	rs2_286618_A_G	286618	G	A	96	0.0625	0.227778	0.140738	0.105565
2	rs2_286738_G_T	286738	T	G	96	0.0520833	-0.214286	0.153858	0.163695
2	rs2_287512_A_G	287512	G	A	97	0.0721649	0.00873016	0.132765	0.947572
2	rs2_288379_T_C	288379	C	T	97	0.206186	-0.196753	0.0824846	0.0170637
2	rs2_289043_C_A	289043	A	C	96	0.0520833	0.524176	0.14582	0.00032478
2	rs2_289127_C_T	289127	T	C	96	0.0625	-0.127778	0.142061	0.36841
2	rs2_290377_C_T	290377	T	C	97	0.175258	0.213603	0.0876662	0.0148282
2	rs2_291464_G_A	291464	A	G	97	0.0824742	-0.156601	0.123851	0.206076
2	rs2_292524_T_C	292524	C	T	95	0.0631579	0.0421348	0.14265	0.767709
2	rs2_292578_C_T	292578	T	C	97	0.402062	0.298408	0.063025	2.19307e-06
2	rs2_292600_A_G	292600	G	A	97	0.340206	0.307528	0.0652891	2.47401e-06
2	rs2_293149_C_T	293149	T	C	97	0.0515464	-0.217391	0.153767	0.15743
2	rs2_293698_A_T	293698	T	A	97	0.0618557	0.0467033	0.142535	0.743168
2	rs2_293879_G_A	293879	A	G	96	0.0520833	-0.21978	0.153776	0.15294
2	rs2_294026_A_G	294026	G	A	96	0.0520833	-0.00879121	0.155418	0.954892
2	rs2_294937_A_G	294937	G	A	97	0.0721649	0.316667	0.128732	0.0138977
2	rs2_294941_G_A	294941	A	G	97	0.123711	-0.235294	0.101512	0.0204554
2	rs2_295709_T_C	295709	C	T	96	0.0416667	-0.217391	0.171373	0.20461
2	rs2_296435_C_T	296435	T	C	97	0.0515464	0.415217	0.149422	0.00545577
2	rs2_297226_G_A	297226	G	A	97	0.0515464	-0.00652174	0.155375	0.966519
2	rs2_298990_G_A	298990	G	A	97	0.0618557	-0.130952	0.141982	0.356362
2	rs2_299354_T_C	299354	C	T	97	0.0824742	-0.0203652	0.124872	0.870448
2	rs2_299708_G_A	299708	A	G	97	0.0824742	-0.0203652	0.124872	0.870448
2	rs2_300849_C_T	300849	T	C	97	0.484536	0.0540426	0.0685193	0.430276
2	rs2_301162_G_A	301162	A	G	97	0.0515464	-0.217391	0.153767	0.15743
2	rs2_301357_C_T	301357	T	C	96	0.125	0.190476	0.102575	0.063319
2	rs2_301999_G_A	301999	A	G	96	0.104167	0.219767	0.110777	0.0472703
2	rs2_302088_A_G	302088	G	A	96	0.0416667	0.048913	0.172746	0.777061
2	rs2_302839_T_G	302839	T	G	97	0.0824742	-0.0884831	0.124559	0.477473
2	rs2_303256_G_A	303256	A	G	97	0.164948	0.127315	0.091642	0.164753
2	rs2_303295_T_G	303295	G	T	97	0.206186	0.181169	0.0828596	0.0287823
2	rs2_303371_C_T	303371	T	C	97	0.134021	0.16163	0.0994719	0.104188
2	rs2_303435_T_C	303435	C	T	97	0.237113	0.157168	0.0791506	0.0470684
2	rs2_303641_G_A	303641	A	G	97	0.0515464	-0.217391	0.153767	0.15743
2	rs2_303843_G_A	303843	A	G	96	0.0520833	0.518681	0.146026	0.000382352
2	rs2_303854_C_T	303854	T	C	96	0.0625	-0.222222	0.140831	0.114581
2	rs2_305991_G_C	305991	C	G	97	0.0515464	0.204348	0.153956	0.184404
2	rs2_306242_T_G	306242	T	G	97	0.154639	-0.204472	0.0926746	0.0273603
2	rs2_306970_C_T	306970	T	C	97	0.0927835	0.262626	0.115307	0.0227492
2	rs2_308097_A_G	308097	G	A	97	0.134021	-0.193681	0.0988675	0.050113
2	rs2_308163_T_A	308163	A	T	97	0.0824742	0.115871	0.124322	0.351325
2	rs2_308805_T_C	308805	C	T	97	0.0515464	0.204348	0.153956	0.184404
2	rs2_308816_T_C	308816	C	T	97	0.0824742	-0.156601	0.123851	0.206076
2	rs2_308890_A_G	308890	A	G	97	0.0927835	-0.166035	0.117182	0.156512
2	rs2_309402_A_G	309402	G	A	96	0.0520833	-0.108791	0.155019	0.482809
2	rs2_312887_C_T	312887	T	C	97	0.0618557	0.313187	0.138949	0.0241981
2	rs2_313475_A_G	313475	G	A	97	0.0721649	0.316667	0.128732	0.0138977
2	rs2_316657_T_G	316657	G	T	96	0.0625	-0.222222	0.140831	0.114581
2	rs2_316890_T_C	316890	C	T	96	0.0625	-0.0388889	0.142609	0.785087
2	rs2_316919_G_A	316919	A	G	96	0.104167	0.387209	0.105838	0.000253698
2	rs2_317408_T_A	317408	A	T	97	0.0515464	0.204348	0.153956	0.184404
2	rs2_317990_A_G	317990	G	A	97	0.0515464	-0.217391	0.153767	0.15743
2	rs2_318088_C_G	318088	G	C	96	0.0416667	0.179348	0.171836	0.296618
2	rs2_318400_C_T	318400	T	C	97	0.0618557	-0.0421245	0.14255	0.767607
2	rs2_319057_T_A	319057	A	T	97	0.134021	-0.149267	0.0996751	0.134253
2	rs2_319547_T_C	319547	C	T	97	0.247423	0.113584	0.078758	0.149247
2	rs2_321553_G_A	321553	G	A	96	0.0520833	0.102198	0.155066	0.509859
2	rs2_321906_A_G	321906	A	G	96	0.0416667	0.179348	0.171836	0.296618
2	rs2_322571_C_T	322571	T	C	97	0.0515464	0.098913	0.155045	0.523497
2	rs2_322945_G_A	322945	A	G	97	0.0721649	-0.068254	0.132583	0.606693
2	rs2_323173_C_T	323173	T	C	97	0.0927835	0.0176768	0.1184	0.881319
2	rs2_325221_C_T	325221	T	C	97	0.0824742	-0.224719	0.122742	0.0671277
2	rs2_326179_A_G	326179	A	G	97	0.113402	-0.0787526	0.108046	0.466074
2	rs2_326293_A_T	326293	T	A	97	0.340206	0.100852	0.0717712	0.159965
2	rs2_326297_T_C	326297	T	C	97	0.453608	0.0593911	0.0687386	0.38758
2	rs2_326506_C_T	326506	T	C	97	0.0721649	0.0857143	0.132477	0.517623
2	rs2_326660_C_T	326660	C	T	96	0.0625	0.138889	0.141952	0.327864
2	rs2_326673_T_A	326673	A	T	96	0.15625	0.193827	0.0930078	0.0371612
2	rs2_326745_A_G	326745	G	A	96	0.0833333	-0.0852273	0.124641	0.494114
2	rs2_327005_A_T	327005	T	A	95	0.0526316	0.205556	0.154028	0.18203
2	rs2_328416_A_G	328416	G	A	97	0.0618557	0.490842	0.133429	0.00023444
2	rs2_331837_T_C	331837	C	T	97	0.0927835	-0.0435606	0.118329	0.712776
2	rs2_334216_A_G	334216	G	A	96	0.0520833	0.102198	0.155066	0.509859
2	rs2_335052_T_A	335052	A	T	97	0.0515464	0.415217	0.149422	0.00545577
2	rs2_335310_A_G	335310	A	G	97	0.185567	0.122011	0.0874809	0.163101
2	rs2_335851_T_A	335851	A	T	97	0.0515464	-0.217391	0.153767	0.15743
2	rs2_336060_C_T	336060	T	C	97	0.0618557	-0.130952	0.141982	0.356362
2	rs2_336571_T_C	336571	C	T	97	0.0824742	-0.224719	0.122742	0.0671277
2	rs2_337075_A_G	337075	G	A	97	0.0824742	-0.0203652	0.124872	0.870448
2	rs2_337349_T_C	337349	C	T	97	0.0721649	0.00873016	0.132765	0.947572
2	rs2_338292_G_T	338292	T	G	96	0.135417	-0.196478	0.0988925	0.0469461
2	rs2_340466_G_A	340466	A	G	97	0.216495	-0.171992	0.0815279	0.0348916
2	rs2_341775_C_G	341775	G	C	96	0.0520833	-0.114286	0.154978	0.460859
2	rs2_341925_T_G	341925	G	T	97	0.175258	-0.0716912	0.090064	0.426031
2	rs2_342025_G_C	342025	G	C	97	0.0618557	-0.0421245	0.14255	0.767607
2	rs2_342561_A_G	342561	G	A	97	0.0515464	-0.111957	0.154951	0.469971
2	rs2_343415_G_A	343415	A	G	97	0.0412371	0.0456989	0.172716	0.791326
2	rs2_343845_C_T	343845	C	T	97	0.0824742	-0.0884831	0.124559	0.477473
2	rs2_344211_C_T	344211	C	T	97	0.247423	0.16895	0.0777056	0.0296879
2	rs2_344225_C_T	344225	C	T	97	0.298969	0.0993915	0.0743471	0.181269
2	rs2_344364_A_G	344364	G	A	97	0.0927835	-0.0435606	0.118329	0.712776
2	rs2_344959_A_G	344959	G	A	96	0.0520833	-0.114286	0.154978	0.460859
2	rs2_345050_C_T	345050	T	C	96	0.0833333	0.318182	0.120608	0.00833584
2	rs2_345439_G_C	345439	C	G	96	0.0520833	-0.21978	0.153776	0.15294
2	rs2_346452_G_T	346452	T	G	96	0.0833333	-0.0227273	0.124926	0.855641
2	rs2_347071_T_C	347071	C	T	97	0.0618557	0.224359	0.140746	0.11092
2	rs2_348453_C_T	348453	T	C	97	0.103093	-0.00689655	0.112979	0.951325
2	rs2_348820_G_A	348820	G	A	97	0.113402	0.0750529	0.108074	0.487393
2	rs2_350936_T_A	350936	A	T	97	0.134021	0.0283883	0.100803	0.778233
2	rs2_351417_C_T	351417	T	C	96	0.0729167	-0.219101	0.130906	0.0941839
2	rs2_351500_G_A	351500	A	G	96	0.0729167	-0.065008	0.132654	0.624095
2	rs2_351892_A_C	351892	C	A	96	0.0520833	-0.214286	0.153858	0.163695
2	rs2_353929_G_A	353929	A	G	96	0.0625	-0.222222	0.140831	0.114581
2	rs2_355349_C_T	355349	C	T	97	0.0721649	0.0857143	0.132477	0.517623
2	rs2_356399_T_C	356399	C	T	97	0.0515464	-0.00652174	0.155375	0.966519
2	rs2_357926_A_G	357926	G	A	97	0.0721649	-0.145238	0.131929	0.27095
2	rs2_357976_G_A	357976	A	G	97	0.0412371	0.567204	0.162685	0.000489341
2	rs2_358555_A_G	358555	G	A	96	0.0520833	-0.108791	0.155019	0.482809
2	rs2_359942_A_C	359942	C	A	97	0.0515464	-0.217391	0.153767	0.15743
2	rs2_359951_T_C	359951	C	T	97	0.0515464	0.098913	0.155045	0.523497
2	rs2_361468_T_C	361468	T	C	97	0.0515464	0.204348	0.153956	0.184404
2	rs2_362290_G_A	362290	A	G	97	0.0515464	0.098913	0.155045	0.523497
2	rs2_362577_T_C	362577	C	T	97	0.0515464	-0.00652174	0.155375	0.966519
2	rs2_364073_C_T	364073	C	T	96	0.0416667	0.179348	0.171836	0.296618
2	rs2_364189_C_T	364189	T	C	95	0.0736842	0.169643	0.131732	0.197821
2	rs2_364725_G_A	364725	A	G	97	0.278351	-0.157407	0.0749332	0.035673
2	rs2_365200_G_A	365200	A	G	96	0.114583	-0.178075	0.106869	0.0956563
2	rs2_365666_C_T	365666	T	C	97	0.0515464	-0.00652174	0.155375	0.966519
2	rs2_366409_T_C	366409	C	T	97	0.0721649	-0.222222	0.130796	0.0893194
2	rs2_369085_T_C	369085	T	C	96	0.0625	-0.216667	0.140922	0.124174
2	rs2_369361_G_A	369361	A	G	97	0.0721649	-0.222222	0.130796	0.0893194
2	rs2_369931_T_C	369931	C	T	95	0.0736842	-0.221591	0.130918	0.0905322
2	rs2_370048_C_T	370048	T	C	97	0.0515464	0.098913	0.155045	0.523497
2	rs2_370275_G_T	370275	T	G	97	0.0618557	0.224359	0.140746	0.11092
2	rs2_371642_G_T	371642	T	G	97	0.0618557	0.0467033	0.142535	0.743168
2	rs2_371872_A_G	371872	G	A	97	0.0721649	-0.222222	0.130796	0.0893194
2	rs2_372369_C_T	372369	T	C	97	0.402062	0.0625553	0.0697732	0.369958
2	rs2_372418_A_G	372418	G	A	97	0.0515464	0.309783	0.152091	0.0416679
2	rs2_372954_C_T	372954	C	T	96	0.09375	0.0210728	0.118457	0.858806
2	rs2_373464_C_T	373464	T	C	96	0.114583	-0.126738	0.107637	0.239014
2	rs2_373488_A_C	373488	A	C	97	0.134021	-0.0604396	0.100654	0.548194
2	rs2_375592_T_C	375592	C	T	95	0.0526316	-0.216667	0.153868	0.159092
2	rs2_376239_C_T	376239	T	C	97	0.175258	-0.0360294	0.0902883	0.689857
2	rs2_376298_T_C	376298	C	T	97	0.0618557	0.135531	0.141936	0.339642
2	rs2_379132_T_C	379132	C	T	97	0.0721649	0.239683	0.130471	0.0662017
2	rs2_379157_T_C	379157	C	T	97	0.0515464	-0.111957	0.154951	0.469971
2	rs2_379598_T_C	379598	T	C	97	0.0927835	0.201389	0.116597	0.084128
2	rs2_379860_C_T	379860	T	C	97	0.103093	0.104598	0.11247	0.352368
2	rs2_380360_A_G	380360	G	A	97	0.0721649	0.00873016	0.132765	0.947572
2	rs2_381546_G_A	381546	G	A	97	0.443299	0.00559862	0.0691542	0.935475
2	rs2_382450_A_G	382450	G	A	96	0.0520833	-0.114286	0.154978	0.460859
2	rs2_382847_C_T	382847	T	C	96	0.0520833	0.418681	0.149366	0.00506223
2	rs2_382862_A_G	382862	G	A	96	0.0729167	0.320225	0.128695	0.0128372
2	rs2_383162_G_A	383162	A	G	96	0.0833333	0.119318	0.124346	0.337275
2	rs2_383512_G_A	383512	A	G	96	0.0729167	-0.219101	0.130906	0.0941839
2	rs2_384957_T_C	384957	C	T	97	0.0515464	0.098913	0.155045	0.523497
2	rs2_385265_A_G	385265	G	A	97	0.154639	-0.165041	0.0934984	0.077535
2	rs2_386105_C_T	386105	T	C	96	0.125	0.196429	0.102457	0.0552145
2	rs2_387602_A_T	387602	A	T	97	0.0927835	0.0789141	0.118137	0.504139
2	rs2_388997_G_A	388997	A	G	97	0.0927835	-0.0435606	0.118329	0.712776
2	rs2_389429_C_G	389429	C	G	93	0.16129	0.147436	0.0941884	0.117506
2	rs2_390139_C_T	390139	T	C	97	0.0824742	-0.224719	0.122742	0.0671277
2	rs2_391493_A_G	391493	G	A	95	0.210526	0.12	0.0842572	0.154386
2	rs2_392314_A_G	392314	G	A	96	0.0520833	-0.00879121	0.155418	0.954892
2	rs2_392522_G_A	392522	G	A	94	0.276596	-0.0401584	0.0779103	0.606243
2	rs2_392772_T_C	392772	C	T	96	0.0625	-0.0444444	0.142592	0.755277
2	rs2_393698_C_T	393698	C	T	97	0.43299	0.119264	0.0682477	0.0805475
2	rs2_394058_C_T	394058	T	C	97	0.0618557	0.135531	0.141936	0.339642
2	rs2_394376_G_A	394376	G	A	97	0.164948	0.239583	0.089245	0.00726257
2	rs2_394448_C_T	394448	T	C	97	0.0721649	0.0857143	0.132477	0.517623
2	rs2_394461_T_A	394461	A	T	97	0.134021	-0.193681	0.0988675	0.050113
2	rs2_395482_A_G	395482	G	A	93	0.0860215	0.186765	0.123655	0.13095
2	rs2_395726_G_A	395726	A	G	95	0.0842105	-0.155891	0.12398	0.208614
2	rs2_396145_T_C	396145	C	T	96	0.114583	0.181283	0.106812	0.0896566
2	rs2_396148_A_G	396148	G	A	96	0.0520833	-0.108791	0.155019	0.482809
2	rs2_398387_C_G	398387	G	C	97	0.103093	-0.0626437	0.112798	0.578647
2	rs2_399535_C_T	399535	C	T	96	0.0520833	0.207692	0.153953	0.177316
2	rs2_404101_C_T	404101	C	T	97	0.0515464	-0.111957	0.154951	0.469971
2	rs2_404844_T_C	404844	C	T	97	0.113402	-0.18129	0.106739	0.0894251
2	rs2_404977_T_C	404977	C	T	97	0.0618557	0.0467033	0.142535	0.743168
2	rs2_405625_G_A	405625	G	A	97	0.278351	0.073545	0.0762815	0.334983
2	rs2_406047_C_A	406047	A	C	96	0.0833333	0.255682	0.122163	0.0363528
2	rs2_406688_C_T	406688	T	C	96	0.0729167	-0.219101	0.130906	0.0941839
2	rs2_407293_T_A	407293	A	T	97	0.0618557	-0.130952	0.141982	0.356362
2	rs2_407564_T_C	407564	C	T	97	0.14433	-0.0740103	0.0974647	0.44764
2	rs2_407770_T_A	407770	A	T	97	0.0515464	-0.111957	0.154951	0.469971
2	rs2_407916_T_G	407916	G	T	97	0.0515464	0.204348	0.153956	0.184404
2	rs2_408652_G_C	408652	G	C	97	0.0515464	-0.00652174	0.155375	0.966519
2	rs2_409016_A_G	409016	G	A	97	0.0927835	-0.104798	0.117925	0.374171
2	rs2_409492_C_T	409492	T	C	97	0.0721649	-0.145238	0.131929	0.27095
2	rs2_410148_C_A	410148	A	C	97	0.0618557	-0.130952	0.141982	0.356362
2	rs2_414161_T_G	414161	G	T	97	0.0515464	-0.217391	0.153767	0.15743
2	rs2_414693_C_T	414693	T	C	97	0.0515464	-0.00652174	0.155375	0.966519
2	rs2_415473_A_T	415473	T	A	97	0.0412371	0.176075	0.171833	0.30551
2	rs2_415724_A_T	415724	A	T	97	0.0618557	0.0467033	0.142535	0.743168
2	rs2_416372_G_A	416372	A	G	97	0.0515464	-0.00652174	0.155375	0.966519
2	rs2_416852_T_C	416852	C	T	96	0.145833	0.0905923	0.0974036	0.352334
2	rs2_417411_C_T	417411	T	C	94	0.0851064	-0.0159884	0.125058	0.898269
2	rs2_417531_A_T	417531	T	A	97	0.0721649	-0.222222	0.130796	0.0893194
2	rs2_418007_G_A	418007	G	A	97	0.268041	0.164951	0.0756931	0.0293159
2	rs2_418240_C_G	418240	G	C	96	0.0520833	0.102198	0.155066	0.509859
2	rs2_418478_G_T	418478	T	G	97	0.0824742	0.320225	0.12049	0.00786796
2	rs2_418630_T_C	418630	C	T	97	0.0618557	0.135531	0.141936	0.339642
2	rs2_419111_A_G	419111	G	A	97	0.0515464	0.204348	0.153956	0.184404
2	rs2_419803_C_T	419803	T	C	96	0.0520833	-0.21978	0.153776	0.15294
2	rs2_419961_G_A	419961	A	G	96	0.0729167	0.160514	0.131797	0.223268
2	rs2_420134_A_G	420134	G	A	97	0.0721649	-0.222222	0.130796	0.0893194
2	rs2_420753_G_A	420753	A	G	97	0.0515464	0.415217	0.149422	0.00545577
2	rs2_421419_G_A	421419	A	G	97	0.0515464	-0.111957	0.154951	0.469971
2	rs2_421691_G_T	421691	T	G	96	0.0625	-0.222222	0.140831	0.114581
2	rs2_422274_A_G	422274	G	A	97	0.0824742	0.252107	0.122181	0.0390762
2	rs2_423251_A_G	423251	G	A	96	0.0625	0.133333	0.142008	0.347773
2	rs2_423356_G_A	423356	A	G	96	0.0520833	-0.21978	0.153776	0.15294
2	rs2_423618_T_G	423618	G	T	96	0.114583	-0.0812834	0.108099	0.452088
2	rs2_425188_T_A	425188	A	T	95	0.0947368	-0.165375	0.117321	0.15866
2	rs2_426519_A_G	426519	G	A	96	0.0625	0.311111	0.139048	0.0252582
2	rs2_427842_A_G	427842	G	A	97	0.0721649	0.0857143	0.132477	0.517623
2	rs2_427896_G_A	427896	A	G	97	0.0515464	0.204348	0.153956	0.184404
2	rs2_428058_A_G	428058	A	G	97	0.103093	0.383333	0.105915	0.000295435
2	rs2_428934_A_G	428934	G	A	94	0.117021	-0.23494	0.10586	0.0264629
2	rs2_428982_G_A	428982	G	A	94	0.148936	0.3375	0.0917046	0.000232965
2	rs2_429095_T_C	429095	C	T	95	0.221053	-0.117439	0.0827872	0.156026
2	rs2_429555_C_A	429555	A	C	94	0.0531915	-0.119101	0.155031	0.442343
2	rs2_430642_C_T	430642	T	C	96	0.09375	-0.168582	0.117207	0.150342
2	rs2_431273_T_C	431273	T	C	97	0.0515464	0.415217	0.149422	0.00545577
2	rs2_431521_A_G	431521	G	A	96	0.229167	-0.181818	0.0800195	0.023076
2	rs2_431655_A_G	431655	G	A	97	0.134021	0.16163	0.0994719	0.104188
2	rs2_432278_A_C	432278	C	A	97	0.0721649	0.239683	0.130471	0.0662017
2	rs2_435279_G_C	435279	C	G	96	0.104167	-0.12093	0.112366	0.281828
2	rs2_436647_G_A	436647	A	G	97	0.0618557	0.402015	0.136521	0.00323267
2	rs2_438156_A_G	438156	G	A	97	0.0927835	0.201389	0.116597	0.084128
2	rs2_441044_C_G	441044	G	C	97	0.0927835	0.0789141	0.118137	0.504139
2	rs2_444676_C_T	444676	T	C	96	0.0833333	-0.0909091	0.124599	0.465626
2	rs2_444760_A_G	444760	G	A	96	0.0520833	-0.114286	0.154978	0.460859
2	rs2_444941_C_T	444941	T	C	97	0.0618557	0.402015	0.136521	0.00323267
2	rs2_445346_A_G	445346	G	A	97	0.0927835	-0.0435606	0.118329	0.712776
2	rs2_445875_A_G	445875	G	A	97	0.0824742	0.183989	0.123454	0.136135
2	rs2_445974_T_G	445974	G	T	97	0.0618557	-0.130952	0.141982	0.356362
2	rs2_446397_C_T	446397	T	C	96	0.0520833	0.0967033	0.155104	0.532972
2	rs2_446412_C_T	446412	T	C	96	0.0625	0.0444444	0.142592	0.755277
2	rs2_446471_C_T	446471	T	C	96	0.0625	-0.222222	0.140831	0.114581
2	rs2_447741_G_A	447741	A	G	96	0.145833	-0.118467	0.0970882	0.222389
2	rs2_449537_G_T	449537	T	G	97	0.0721649	0.0857143	0.132477	0.517623
2	rs2_450500_G_A	450500	A	G	97	0.0412371	0.0456989	0.172716	0.791326
2	rs2_451203_T_C	451203	C	T	96	0.0625	-0.0444444	0.142592	0.755277
2	rs2_452468_G_A	452468	A	G	96	0.0729167	0.160514	0.131797	0.223268
2	rs2_453411_A_G	453411	G	A	97	0.0618557	-0.21978	0.140822	0.118596
2	rs2_454207_A_G	454207	G	A	97	0.257732	0.0994444	0.0778813	0.201647
2	rs2_454261_G_A	454261	G	A	97	0.402062	0.14832	0.0683953	0.0301153
2	rs2_454272_A_G	454272	A	G	97	0.14433	0.134682	0.0967785	0.164029
2	rs2_454371_T_A	454371	T	A	97	0.391753	0.158564	0.0684735	0.020575
2	rs2_454401_G_C	454401	C	G	97	0.134021	-0.104853	0.100269	0.295691
2	rs2_454488_A_G	454488	A	G	97	0.257732	0.261111	0.0738371	0.000405753
2	rs2_455535_T_C	455535	C	T	96	0.0625	0.227778	0.140738	0.105565
2	rs2_456029_C_T	456029	T	C	97	0.14433	-0.0740103	0.0974647	0.44764
2	rs2_456431_C_G	456431	C	G	97	0.0515464	0.204348	0.153956	0.184404
2	rs2_457435_C_T	457435	T	C	95	0.0526316	0.1	0.155127	0.519164
2	rs2_457751_G_T	457751	T	G	97	0.0618557	0.0467033	0.142535	0.743168
2	rs2_460477_T_G	460477	G	T	97	0.0618557	0.313187	0.138949	0.0241981
2	rs2_461286_C_T	461286	T	C	96	0.0625	0.138889	0.141952	0.327864
2	rs2_461512_C_G	461512	G	C	97	0.0618557	-0.21978	0.140822	0.118596
2	rs2_462229_G_A	462229	G	A	96	0.0625	0.133333	0.142008	0.347773
2	rs2_462458_T_C	462458	C	T	97	0.113402	-0.232558	0.105688	0.0277765
2	rs2_462814_C_T	462814	T	C	96	0.114583	-0.0240642	0.108392	0.824305
2	rs2_463789_T_G	463789	G	T	96	0.0520833	-0.108791	0.155019	0.482809
2	rs2_464034_T_C	464034	C	T	97	0.0824742	0.0477528	0.124793	0.701975
2	rs2_464079_T_C	464079	T	C	96	0.28125	0.258454	0.0720858	0.000336603
2	rs2_464130_C_T	464130	T	C	96	0.0520833	-0.214286	0.153858	0.163695
2	rs2_464184_C_T	464184	T	C	96	0.09375	0.0823755	0.118175	0.485763
2	rs2_464241_A_T	464241	T	A	97	0.226804	0.115455	0.0811797	0.154966
2	rs2_464277_A_T	464277	T	A	96	0.0625	0.222222	0.140831	0.114581
2	rs2_465714_T_C	465714	C	T	96	0.0625	-0.0388889	0.142609	0.785087
2	rs2_469760_G_A	469760	A	G	96	0.0625	0.4	0.136635	0.00341687
2	rs2_470609_A_G	470609	A	G	97	0.0927835	-0.0435606	0.118329	0.712776
2	rs2_471378_C_A	471378	A	C	96	0.0520833	-0.108791	0.155019	0.482809
2	rs2_471446_C_T	471446	T	C	96	0.0625	-0.216667	0.140922	0.124174
2	rs2_471470_A_G	471470	G	A	96	0.0520833	0.418681	0.149366	0.00506223
2	rs2_472403_G_A	472403	A	G	96	0.0520833	-0.214286	0.153858	0.163695
2	rs2_472835_A_G	472835	G	A	96	0.0520833	0.0967033	0.155104	0.532972
2	rs2_472872_C_G	472872	G	C	96	0.0520833	-0.21978	0.153776	0.15294
2	rs2_473977_A_G	473977	G	A	97	0.0721649	0.162698	0.131715	0.216744
2	rs2_475497_C_T	475497	T	C	97	0.0721649	-0.222222	0.130796	0.0893194
2	rs2_475856_T_C	475856	T	C	96	0.0729167	-0.070626	0.132624	0.594361
2	rs2_475970_C_T	475970	T	C	97	0.0618557	0.224359	0.140746	0.11092
2	rs2_476732_C_T	476732	T	C	97	0.0618557	-0.130952	0.141982	0.356362
2	rs2_477277_A_G	477277	G	A	97	0.0927835	-0.104798	0.117925	0.374171
2	rs2_479301_A_C	479301	C	A	97	0.103093	0.216092	0.110784	0.0511086
2	rs2_480907_A_G	480907	G	A	97	0.0515464	0.098913	0.155045	0.523497
2	rs2_481347_A_G	481347	G	A	96	0.0729167	0.23756	0.130567	0.0688419
2	rs2_482828_G_A	482828	A	G	97	0.0927835	0.0176768	0.1184	0.881319
2	rs2_483451_C_G	483451	G	C	97	0.0515464	-0.00652174	0.155375	0.966519
2	rs2_483971_C_T	483971	T	C	97	0.0618557	0.490842	0.133429	0.00023444
2	rs2_484021_T_C	484021	C	T	96	0.0520833	-0.214286	0.153858	0.163695
2	rs2_486922_C_T	486922	T	C	97	0.0618557	0.0467033	0.142535	0.743168
2	rs2_487184_A_G	487184	G	A	97	0.0515464	0.204348	0.153956	0.184404
2	rs2_487867_C_T	487867	T	C	96	0.0520833	0.102198	0.155066	0.509859
2	rs2_488088_C_A	488088	A	C	97	0.123711	-0.140196	0.103347	0.174922
2	rs2_488775_G_A	488775	A	G	96	0.0625	0.222222	0.140831	0.114581
2	rs2_488939_G_A	488939	A	G	97	0.0515464	-0.217391	0.153767	0.15743
2	rs2_489253_A_G	489253	G	A	97	0.113402	0.382664	0.100984	0.000151044
2	rs2_491320_T_C	491320	C	T	97	0.0824742	0.456461	0.115776	8.05952e-05
2	rs2_492025_A_C	492025	A	C	97	0.0824742	0.252107	0.122181	0.0390762
2	rs2_493972_T_C	493972	C	T	97	0.0721649	0.0857143	0.132477	0.517623
2	rs2_494133_G_A	494133	A	G	97	0.113402	0.126321	0.10757	0.240266
2	rs2_494932_T_C	494932	C	T	97	0.0721649	0.0857143	0.132477	0.517623
2	rs2_495579_G_A	495579	A	G	97	0.0515464	-0.217391	0.153767	0.15743
2	rs2_495627_C_T	495627	C	T	97	0.0412371	-0.215054	0.171365	0.209499
2	rs2_496879_A_T	496879	T	A	97	0.0618557	0.313187	0.138949	0.0241981
2	rs2_497077_G_A	497077	A	G	97	0.0824742	-0.0203652	0.124872	0.870448
2	rs2_499178_A_T	499178	T	A	97	0.0515464	-0.217391	0.153767	0.15743
2	rs2_499374_C_T	499374	T	C	97	0.0515464	-0.111957	0.154951	0.469971
2	rs2_499384_A_G	499384	G	A	97	0.0618557	-0.21978	0.140822	0.118596
2	rs2_499796_A_G	499796	G	A	97	0.0721649	0.393651	0.126476	0.00185542
2	rs2_500276_C_T	500276	T	C	97	0.123711	-0.187745	0.10255	0.0671351
2	rs2_501422_G_A	501422	A	G	97	0.0824742	0.252107	0.122181	0.0390762
2	rs2_501442_T_G	501442	G	T	97	0.0515464	-0.111957	0.154951	0.469971
2	rs2_501526_C_A	501526	A	C	97	0.226804	-0.149091	0.0806008	0.0643502
2	rs2_502305_A_T	502305	A	T	97	0.14433	0.218158	0.0951633	0.0218789
2	rs2_503595_G_C	503595	C	G	97	0.0618557	0.135531	0.141936	0.339642
2	rs2_503946_G_A	503946	A	G	97	0.0515464	0.204348	0.153956	0.184404
2	rs2_505058_T_C	505058	C	T	96	0.0625	0.405556	0.136462	0.00295941
2	rs2_505291_A_C	505291	C	A	96	0.0625	-0.216667	0.140922	0.124174
2	rs2_505396_T_A	505396	T	A	95	0.263158	0.264286	0.0740256	0.000356718
2	rs2_505654_G_A	505654	A	G	97	0.0618557	-0.21978	0.140822	0.118596
2	rs2_506363_A_C	506363	C	A	97	0.0618557	0.0467033	0.142535	0.743168
2	rs2_507667_T_C	507667	C	T	96	0.0520833	-0.214286	0.153858	0.163695
2	rs2_507764_C_T	507764	T	C	95	0.0631579	-0.0411985	0.142652	0.772732
2	rs2_510017_A_G	510017	G	A	97	0.0824742	-0.224719	0.122742	0.0671277
2	rs2_510488_G_T	510488	T	G	96	0.0625	0.311111	0.139048	0.0252582
2	rs2_512167_T_C	512167	T	C	97	0.0721649	0.316667	0.128732	0.0138977
2	rs2_513533_T_C	513533	C	T	97	0.0824742	0.456461	0.115776	8.05952e-05
2	rs2_513972_G_A	513972	A	G	97	0.0515464	0.309783	0.152091	0.0416679
2	rs2_515310_C_T	515310	T	C	97	0.0515464	0.098913	0.155045	0.523497
2	rs2_516659_T_C	516659	C	T	97	0.0618557	0.0467033	0.142535	0.743168
2	rs2_519060_C_T	519060	C	T	96	0.354167	0.337761	0.063348	9.72281e-08
2	rs2_519405_T_C	519405	C	T	96	0.0625	-0.0444444	0.142592	0.755277
2	rs2_520657_T_C	520657	C	T	97	0.0515464	-0.00652174	0.155375	0.966519
2	rs2_521820_G_A	521820	G	A	97	0.0824742	0.183989	0.123454	0.136135
2	rs2_522555_G_C	522555	C	G	97	0.0721649	-0.222222	0.130796	0.0893194
2	rs2_523000_C_T	523000	T	C	97	0.0618557	-0.21978	0.140822	0.118596
2	rs2_524731_G_T	524731	T	G	97	0.0515464	-0.217391	0.153767	0.15743
2	rs2_525342_T_C	525342	C	T	97	0.0927835	0.446338	0.109201	4.36373e-05
2	rs2_525957_A_G	525957	G	A	95	0.126316	-0.0441767	0.1044	0.672188
2	rs2_526555_T_C	526555	C	T	97	0.0721649	0.00873016	0.132765	0.947572
2	rs2_527183_C_A	527183	A	C	97	0.0618557	-0.130952	0.141982	0.356362
2	rs2_528592_G_A	528592	A	G	97	0.0721649	-0.068254	0.132583	0.606693
2	rs2_528994_T_C	528994	C	T	96	0.0520833	-0.21978	0.153776	0.15294
2	rs2_529298_A_G	529298	A	G	97	0.0618557	0.0467033	0.142535	0.743168
2	rs2_530661_C_G	530661	G	C	97	0.0618557	0.224359	0.140746	0.11092
2	rs2_532347_T_A	532347	A	T	96	0.1875	-0.153846	0.0870577	0.077199
2	rs2_532698_G_T	532698	T	G	96	0.0625	0.311111	0.139048	0.0252582
2	rs2_532976_A_G	532976	G	A	96	0.322917	0.121092	0.072802	0.0962517
2	rs2_533152_G_A	533152	A	G	96	0.21875	-0.144762	0.0822051	0.0782411
2	rs2_533264_A_T	533264	T	A	96	0.166667	0.1625	0.0911514	0.0746274
2	rs2_533296_T_A	533296	A	T	96	0.0520833	0.0967033	0.155104	0.532972
2	rs2_533403_A_G	533403	G	A	96	0.0625	0.133333	0.142008	0.347773
2	rs2_533659_A_C	533659	C	A	97	0.0515464	0.309783	0.152091	0.0416679
2	rs2_533672_G_A	533672	A	G	97	0.164948	-0.209491	0.0900384	0.0199822
2	rs2_534719_C_T	534719	T	C	97	0.0515464	-0.217391	0.153767	0.15743
2	rs2_534995_A_G	534995	G	A	96	0.0520833	-0.114286	0.154978	0.460859
2	rs2_536319_C_T	536319	T	C	97	0.0618557	-0.130952	0.141982	0.356362
2	rs2_537174_G_A	537174	G	A	97	0.0721649	0.239683	0.130471	0.0662017
2	rs2_538047_G_A	538047	G	A	97	0.0824742	0.183989	0.123454	0.136135
2	rs2_538868_C_T	538868	T	C	97	0.0515464	-0.217391	0.153767	0.15743
2	rs2_538939_C_G	538939	G	C	97	0.0515464	-0.111957	0.154951	0.469971
2	rs2_539018_G_T	539018	T	G	97	0.0927835	0.0789141	0.118137	0.504139
2	rs2_539054_T_A	539054	A	T	97	0.113402	-0.0787526	0.108046	0.466074
2	rs2_539181_T_G	539181	G	T	97	0.0618557	-0.21978	0.140822	0.118596
2	rs2_539220_T_A	539220	A	T	96	0.0729167	0.314607	0.12884	0.0146128
2	rs2_541303_T_C	541303	C	T	95	0.0526316	-0.111111	0.155047	0.473603
2	rs2_541476_A_G	541476	G	A	96	0.0520833	0.207692	0.153953	0.177316
2	rs2_542430_G_A	542430	G	A	97	0.443299	0.256245	0.0639645	6.1744e-05
2	rs2_543006_T_C	543006	T	C	97	0.0412371	0.176075	0.171833	0.30551
2	rs2_543684_G_A	543684	A	G	96	0.0520833	-0.214286	0.153858	0.163695
2	rs2_544406_G_C	544406	C	G	97	0.103093	-0.00689655	0.112979	0.951325
2	rs2_544742_C_T	544742	T	C	97	0.103093	0.160345	0.111777	0.151427
2	rs2_546026_C_T	546026	T	C	97	0.195876	-0.190958	0.0843184	0.0235294
2	rs2_548443_T_C	548443	T	C	97	0.0927835	0.140152	0.117537	0.233105
2	rs2_550111_G_A	550111	A	G	97	0.0412371	0.306452	0.169895	0.0712672
2	rs2_550779_C_T	550779	T	C	97	0.0515464	0.415217	0.149422	0.00545577
2	rs2_550916_A_T	550916	T	A	97	0.164948	-0.0223765	0.0925398	0.808932
2	rs2_551901_C_T	551901	T	C	97	0.0515464	0.098913	0.155045	0.523497
2	rs2_552559_T_G	552559	G	T	97	0.103093	-0.00689655	0.112979	0.951325
2	rs2_552681_G_A	552681	A	G	97	0.0927835	0.0176768	0.1184	0.881319
2	rs2_552962_T_C	552962	C	T	96	0.0520833	-0.114286	0.154978	0.460859
2	rs2_553018_C_T	553018	T	C	96	0.0729167	0.314607	0.12884	0.0146128
2	rs2_553711_G_A	553711	A	G	97	0.0927835	-0.227273	0.116095	0.050272
2	rs2_553780_G_A	553780	G	A	97	0.412371	0.308553	0.0621979	7.0195e-07
2	rs2_553783_A_G	553783	G	A	97	0.494845	-0.222577	0.0648086	0.000593934
2	rs2_553923_G_T	553923	T	G	97	0.0824742	-0.0884831	0.124559	0.477473
2	rs2_554171_G_C	554171	C	G	97	0.0824742	-0.224719	0.122742	0.0671277
2	rs2_554434_G_C	554434	C	G	97	0.0515464	-0.00652174	0.155375	0.966519
2	rs2_556100_G_A	556100	A	G	96	0.0416667	0.179348	0.171836	0.296618
2	rs2_557658_A_G	557658	G	A	97	0.319588	-0.255621	0.0688475	0.000204936
2	rs2_559880_A_G	559880	G	A	97	0.0618557	0.135531	0.141936	0.339642
2	rs2_559922_C_G	559922	C	G	97	0.0927835	0.323864	0.113656	0.00437874
2	rs2_559952_G_A	559952	A	G	97	0.0412371	0.567204	0.162685	0.000489341
2	rs2_562911_A_T	562911	T	A	97	0.0515464	0.204348	0.153956	0.184404
2	rs2_562919_A_G	562919	G	A	97	0.185567	-0.184951	0.0863107	0.0321252
2	rs2_563013_T_A	563013	T	A	97	0.0927835	0.323864	0.113656	0.00437874
2	rs2_564235_C_T	564235	T	C	96	0.104167	0.10814	0.112503	0.336443
2	rs2_564256_A_G	564256	G	A	96	0.0520833	0.207692	0.153953	0.177316
2	rs2_564727_G_C	564727	C	G	97	0.0721649	-0.145238	0.131929	0.27095
2	rs2_564882_G_C	564882	C	G	97	0.0927835	0.201389	0.116597	0.084128
2	rs2_565493_C_T	565493	C	T	97	0.0927835	0.140152	0.117537	0.233105
2	rs2_566015_C_T	566015	T	C	97	0.103093	-0.118391	0.112326	0.291886
2	rs2_566160_T_C	566160	C	T	97	0.0721649	0.0857143	0.132477	0.517623
2	rs2_567339_G_T	567339	T	G	97	0.185567	-0.184951	0.0863107	0.0321252
2	rs2_567532_T_C	567532	C	T	96	0.0520833	-0.114286	0.154978	0.460859
2	rs2_569823_G_T	569823	T	G	97	0.0515464	-0.217391	0.153767	0.15743
2	rs2_572089_C_G	572089	G	C	97	0.0515464	-0.217391	0.153767	0.15743
2	rs2_572123_T_C	572123	C	T	97	0.0618557	-0.130952	0.141982	0.356362
2	rs2_572565_T_C	572565	C	T	97	0.298969	-0.244929	0.0707107	0.000532562
2	rs2_573446_G_A	573446	G	A	96	0.0416667	0.048913	0.172746	0.777061
2	rs2_573795_A_C	573795	C	A	96	0.0416667	0.440217	0.166812	0.00831512
2	rs2_576003_A_G	576003	G	A	97	0.0618557	0.0467033	0.142535	0.743168
2	rs2_576740_C_T	576740	T	C	95	0.0631579	0.581461	0.129648	7.2945e-06
2	rs2_577181_C_T	577181	T	C	96	0.0520833	-0.214286	0.153858	0.163695
2	rs2_577712_C_T	577712	T	C	97	0.0618557	0.402015	0.136521	0.00323267
2	rs2_578402_G_A	578402	A	G	97	0.0618557	-0.21978	0.140822	0.118596
2	rs2_579042_A_G	579042	G	A	97	0.329897	-0.214423	0.0696785	0.00208872
2	rs2_579255_T_C	579255	C	T	97	0.0515464	-0.111957	0.154951	0.469971
2	rs2_581977_G_T	581977	T	G	97	0.0515464	-0.00652174	0.155375	0.966519
2	rs2_582285_T_C	582285	T	C	97	0.0412371	0.176075	0.171833	0.30551
2	rs2_583485_A_G	583485	G	A	97	0.0515464	-0.00652174	0.155375	0.966519
2	rs2_584049_T_C	584049	C	T	97	0.0515464	-0.00652174	0.155375	0.966519
2	rs2_585896_G_A	585896	A	G	97	0.0927835	-0.0435606	0.118329	0.712776
2	rs2_586751_A_C	586751	C	A	96	0.0625	-0.222222	0.140831	0.114581
2	rs2_587480_C_T	587480	T	C	96	0.0625	0.0444444	0.142592	0.755277
2	rs2_588500_G_A	588500	A	G	97	0.0618557	0.224359	0.140746	0.11092
2	rs2_588941_A_G	588941	G	A	97	0.0515464	0.415217	0.149422	0.00545577
2	rs2_589871_A_G	589871	A	G	97	0.195876	0.0708502	0.0862589	0.411437
2	rs2_590532_T_A	590532	A	T	97	0.0515464	-0.217391	0.153767	0.15743
2	rs2_592989_G_A	592989	A	G	96	0.0729167	-0.219101	0.130906	0.0941839
2	rs2_593029_G_A	593029	A	G	96	0.291667	-0.160714	0.0741659	0.0302382
2	rs2_593057_C_T	593057	T	C	96	0.0520833	-0.108791	0.155019	0.482809
2	rs2_593440_C_T	593440	T	C	97	0.0515464	-0.111957	0.154951	0.469971
2	rs2_593924_A_T	593924	T	A	97	0.0515464	-0.111957	0.154951	0.469971
2	rs2_594208_C_T	594208	T	C	97	0.0824742	0.456461	0.115776	8.05952e-05
2	rs2_594405_G_A	594405	A	G	97	0.0618557	0.0467033	0.142535	0.743168
2	rs2_595168_G_A	595168	A	G	97	0.0618557	-0.0421245	0.14255	0.767607
2	rs2_595191_A_C	595191	C	A	97	0.0515464	-0.00652174	0.155375	0.966519
2	rs2_596258_A_T	596258	T	A	97	0.0618557	-0.0421245	0.14255	0.767607
2	rs2_596960_C_T	596960	T	C	97	0.0721649	0.470635	0.123676	0.00014159
2	rs2_598243_T_C	598243	C	T	97	0.0515464	0.309783	0.152091	0.0416679
2	rs2_599098_T_C	599098	T	C	97	0.0515464	0.204348	0.153956	0.184404
2	rs2_600186_C_T	600186	T	C	97	0.0515464	-0.111957	0.154951	0.469971
2	rs2_601491_T_C	601491	C	T	96	0.09375	-0.224138	0.116224	0.0537923
2	rs2_602197_T_C	602197	C	T	92	0.0652174	0.0465116	0.142792	0.744629
2	rs2_602668_C_T	602668	T	C	91	0.0549451	-0.109302	0.155251	0.481411
2	rs2_602697_G_A	602697	G	A	93	0.344086	0.204406	0.070815	0.00389582
2	rs2_602847_G_C	602847	G	C	92	0.293478	0.265812	0.0725111	0.000246558
2	rs2_603088_A_G	603088	G	A	94	0.191489	-0.153509	0.0872855	0.078629
2	rs2_604023_C_G	604023	G	C	92	0.076087	-0.223529	0.131058	0.0880877
2	rs2_604234_T_C	604234	C	T	92	0.0543478	0.0988506	0.155276	0.524377
2	rs2_604995_C_T	604995	T	C	96	0.0625	-0.0444444	0.142592	0.755277
2	rs2_607303_A_G	607303	G	A	97	0.0618557	0.402015	0.136521	0.00323267
2	rs2_611445_G_T	611445	T	G	97	0.0515464	0.415217	0.149422	0.00545577
2	rs2_613136_C_T	613136	T	C	97	0.0515464	-0.217391	0.153767	0.15743
2	rs2_614131_A_G	614131	A	G	97	0.0618557	0.224359	0.140746	0.11092
2	rs2_614313_T_C	614313	C	T	97	0.0515464	-0.217391	0.153767	0.15743
2	rs2_614668_C_G	614668	G	C	97	0.0927835	0.140152	0.117537	0.233105
2	rs2_615971_C_T	615971	T	C	97	0.0618557	-0.130952	0.141982	0.356362
2	rs2_618062_A_G	618062	G	A	97	0.0515464	0.204348	0.153956	0.184404
2	rs2_618737_C_T	618737	T	C	97	0.0618557	0.135531	0.141936	0.339642
2	rs2_619637_T_C	619637	C	T	97	0.0515464	0.415217	0.149422	0.00545577
2	rs2_620149_A_G	620149	G	A	97	0.175258	-0.25	0.0866472	0.00391087
2	rs2_620530_C_T	620530	T	C	97	0.0721649	0.239683	0.130471	0.0662017
2	rs2_620684_A_G	620684	G	A	97	0.0515464	-0.217391	0.153767	0.15743
2	rs2_621358_T_C	621358	C	T	97	0.0618557	0.490842	0.133429	0.00023444
2	rs2_622622_A_G	622622	G	A	97	0.103093	-0.229885	0.110492	0.0374736
2	rs2_623091_C_A	623091	A	C	96	0.0520833	0.202198	0.15403	0.189278
2	rs2_624273_A_G	624273	G	A	97	0.0927835	-0.227273	0.116095	0.050272
2	rs2_624831_G_A	624831	A	G	97	0.0618557	0.0467033	0.142535	0.743168
2	rs2_627887_G_A	627887	A	G	97	0.0515464	-0.111957	0.154951	0.469971
2	rs2_628276_C_G	628276	G	C	97	0.0515464	-0.00652174	0.155375	0.966519
2	rs2_629323_C_T	629323	T	C	97	0.216495	-0.232769	0.079924	0.00358682
2	rs2_631243_C_T	631243	C	T	97	0.0721649	0.162698	0.131715	0.216744
2	rs2_631623_G_A	631623	A	G	97	0.0721649	0.316667	0.128732	0.0138977
2	rs2_634008_T_C	634008	C	T	97	0.0618557	0.0467033	0.142535	0.743168
2	rs2_634368_A_G	634368	G	A	97	0.0515464	0.098913	0.155045	0.523497
2	rs2_634473_T_A	634473	A	T	97	0.134021	0.117216	0.100125	0.241721
2	rs2_635668_T_C	635668	C	T	97	0.0721649	0.00873016	0.132765	0.947572
2	rs2_636093_T_C	636093	C	T	97	0.0824742	0.115871	0.124322	0.351325
2	rs2_636645_G_A	636645	A	G	97	0.0618557	-0.21978	0.140822	0.118596
2	rs2_637041_C_T	637041	T	C	97	0.216495	-0.202381	0.0807901	0.0122444
2	rs2_638086_A_G	638086	A	G	97	0.123711	0.240196	0.101391	0.0178363
2	rs2_640141_A_G	640141	G	A	97	0.0824742	-0.156601	0.123851	0.206076
2	rs2_640627_G_A	640627	A	G	96	0.0625	-0.133333	0.142008	0.347773
2	rs2_640816_T_C	640816	C	T	96	0.09375	-0.10728	0.117964	0.363126
2	rs2_642633_A_G	642633	G	A	96	0.0520833	-0.21978	0.153776	0.15294
2	rs2_643173_A_G	643173	G	A	97	0.0515464	-0.217391	0.153767	0.15743
2	rs2_645383_A_T	645383	T	A	97	0.0515464	-0.111957	0.154951	0.469971
2	rs2_645503_G_T	645503	T	G	97	0.0618557	0.135531	0.141936	0.339642
2	rs2_646125_T_C	646125	C	T	97	0.0618557	0.135531	0.141936	0.339642
2	rs2_646253_G_A	646253	A	G	97	0.0515464	-0.217391	0.153767	0.15743
2	rs2_646716_A_T	646716	T	A	97	0.14433	-0.157487	0.0964155	0.102381
2	rs2_647260_T_A	647260	A	T	97	0.103093	0.104598	0.11247	0.352368
2	rs2_647503_G_T	647503	T	G	97	0.0824742	0.320225	0.12049	0.00786796
2	rs2_647544_G_A	647544	A	G	97	0.0515464	-0.217391	0.153767	0.15743
2	rs2_649292_A_G	649292	G	A	97	0.0618557	-0.0421245	0.14255	0.767607
2	rs2_649511_C_T	649511	T	C	97	0.14433	-0.0322719	0.0977039	0.741171
2	rs2_650003_C_T	650003	T	C	97	0.0515464	0.098913	0.155045	0.523497
2	rs2_650259_C_T	650259	T	C	96	0.145833	-0.243902	0.094592	0.00992398
2	rs2_650970_T_C	650970	C	T	97	0.0927835	0.140152	0.117537	0.233105
2	rs2_651003_A_G	651003	G	A	97	0.0515464	-0.00652174	0.155375	0.966519
2	rs2_653051_T_A	653051	A	T	97	0.0618557	-0.130952	0.141982	0.356362
2	rs2_653517_G_A	653517	A	G	97	0.134021	-0.0160256	0.100831	0.87372
2	rs2_654834_C_A	654834	A	C	96	0.0625	0.4	0.136635	0.00341687
2	rs2_655368_T_C	655368	C	T	97	0.0618557	-0.21978	0.140822	0.118596
2	rs2_656512_T_C	656512	C	T	97	0.0618557	0.135531	0.141936	0.339642
2	rs2_656530_G_A	656530	G	A	97	0.185567	0.258439	0.0843004	0.00217168
2	rs2_658596_C_T	658596	T	C	96	0.0729167	-0.142055	0.13202	0.281924
2	rs2_659001_G_A	659001	A	G	96	0.0520833	0.207692	0.153953	0.177316
2	rs2_660369_A_G	660369	G	A	97	0.206186	-0.16526	0.0832089	0.0470243
2	rs2_662007_G_A	662007	A	G	97	0.0515464	0.098913	0.155045	0.523497
2	rs2_662962_C_T	662962	T	C	97	0.14433	0.00946644	0.0977552	0.922855
2	rs2_663297_A_G	663297	G	A	97	0.0412371	0.176075	0.171833	0.30551
2	rs2_663370_A_G	663370	G	A	97	0.103093	-0.00689655	0.112979	0.951325
2	rs2_663814_T_C	663814	C	T	96	0.0520833	0.102198	0.155066	0.509859
2	rs2_666712_G_A	666712	A	G	97	0.113402	-0.0787526	0.108046	0.466074
2	rs2_668624_G_A	668624	A	G	97	0.0721649	0.0857143	0.132477	0.517623
2	rs2_671233_G_A	671233	A	G	96	0.3125	-0.181818	0.0721313	0.0117136
2	rs2_673170_G_A	673170	A	G	97	0.0618557	0.0467033	0.142535	0.743168
2	rs2_673617_A_C	673617	C	A	97	0.0515464	0.309783	0.152091	0.0416679
2	rs2_674890_C_T	674890	T	C	97	0.0618557	0.224359	0.140746	0.11092
2	rs2_678316_C_T	678316	T	C	97	0.0618557	0.135531	0.141936	0.339642
2	rs2_678375_G_A	678375	A	G	97	0.123711	-0.187745	0.10255	0.0671351
2	rs2_678658_T_A	678658	A	T	97	0.0515464	-0.111957	0.154951	0.469971
2	rs2_678844_A_G	678844	G	A	95	0.0526316	0.1	0.155127	0.519164
2	rs2_678916_C_T	678916	T	C	95	0.0526316	-0.00555556	0.155464	0.971493
2	rs2_679517_T_G	679517	G	T	96	0.104167	0.163953	0.11179	0.14248
2	rs2_679650_G_A	679650	A	G	96	0.0625	-0.216667	0.140922	0.124174
2	rs2_679770_C_A	679770	A	C	96	0.0520833	-0.214286	0.153858	0.163695
2	rs2_680333_A_G	680333	G	A	96	0.125	-0.0892857	0.104017	0.390687
2	rs2_680547_G_A	680547	A	G	97	0.0515464	-0.217391	0.153767	0.15743
2	rs2_680599_T_G	680599	G	T	97	0.0515464	0.415217	0.149422	0.00545577
2	rs2_680919_T_C	680919	C	T	97	0.0515464	-0.217391	0.153767	0.15743
2	rs2_681157_C_T	681157	T	C	97	0.0618557	0.0467033	0.142535	0.743168
2	rs2_683075_T_C	683075	C	T	97	0.0721649	-0.222222	0.130796	0.0893194
2	rs2_685432_G_A	685432	A	G	97	0.0927835	0.385101	0.111628	0.000560849
2	rs2_686563_G_A	686563	G	A	97	0.175258	0.177941	0.0885005	0.0443653
2	rs2_686624_C_T	686624	C	T	97	0.0824742	0.115871	0.124322	0.351325
2	rs2_686643_T_A	686643	A	T	97	0.0927835	0.201389	0.116597	0.084128
2	rs2_688140_A_G	688140	G	A	97	0.0721649	0.239683	0.130471	0.0662017
2	rs2_689156_C_T	689156	C	T	95	0.147368	0.0524691	0.097786	0.591564
2	rs2_689964_C_T	689964	T	C	95	0.0736842	-0.221591	0.130918	0.0905322
2	rs2_691711_G_A	691711	A	G	96	0.0520833	-0.21978	0.153776	0.15294
2	rs2_692619_T_A	692619	A	T	97	0.0927835	0.0789141	0.118137	0.504139
2	rs2_692640_A_T	692640	T	A	97	0.0721649	0.239683	0.130471	0.0662017
2	rs2_694413_C_T	694413	T	C	96	0.0625	-0.0388889	0.142609	0.785087
2	rs2_695632_T_C	695632	C	T	97	0.0927835	-0.104798	0.117925	0.374171
2	rs2_697340_A_G	697340	G	A	95	0.0631579	0.136704	0.142024	0.335778
2	rs2_697751_A_T	697751	T	A	97	0.0515464	-0.00652174	0.155375	0.966519
2	rs2_698079_A_G	698079	G	A	97	0.175258	-0.0716912	0.090064	0.426031
2	rs2_699380_G_A	699380	G	A	96	0.291667	0.141807	0.0745707	0.0572181
2	rs2_699461_G_A	699461	A	G	96	0.197917	0.238893	0.083137	0.00405973
2	rs2_699889_C_T	699889	T	C	96	0.0833333	-0.0909091	0.124599	0.465626
2	rs2_700029_T_A	700029	A	T	96	0.0833333	0.0454545	0.124861	0.715826
2	rs2_700280_C_T	700280	T	C	96	0.0625	-0.133333	0.142008	0.347773
2	rs2_700335_C_T	700335	T	C	96	0.0729167	-0.147673	0.131955	0.263092
2	rs2_701177_T_A	701177	A	T	97	0.0927835	0.323864	0.113656	0.00437874
2	rs2_701399_G_A	701399	A	G	97	0.0515464	0.204348	0.153956	0.184404
2	rs2_701417_T_C	701417	C	T	96	0.125	0.196429	0.102457	0.0552145
2	rs2_701913_G_A	701913	A	G	96	0.0520833	-0.214286	0.153858	0.163695
2	rs2_702039_A_G	702039	G	A	97	0.0515464	-0.111957	0.154951	0.469971
2	rs2_703162_T_C	703162	C	T	95	0.0842105	0.253592	0.12227	0.0380761
2	rs2_704193_C_T	704193	T	C	96	0.0520833	0.102198	0.155066	0.509859
2	rs2_704358_G_T	704358	G	T	96	0.0520833	-0.0032967	0.15542	0.983077
2	rs2_704615_A_G	704615	G	A	96	0.0520833	-0.214286	0.153858	0.163695
2	rs2_705275_C_T	705275	T	C	97	0.0824742	-0.0203652	0.124872	0.870448
2	rs2_705341_G_A	705341	A	G	97	0.0927835	0.201389	0.116597	0.084128
2	rs2_706227_C_A	706227	A	C	95	0.0631579	0.136704	0.142024	0.335778
2	rs2_707491_C_T	707491	T	C	97	0.0824742	-0.224719	0.122742	0.0671277
2	rs2_708759_A_G	708759	G	A	97	0.0515464	-0.217391	0.153767	0.15743
2	rs2_711095_C_T	711095	T	C	97	0.0618557	0.313187	0.138949	0.0241981
2	rs2_711594_G_A	711594	A	G	97	0.0618557	0.135531	0.141936	0.339642
2	rs2_712457_A_G	712457	G	A	97	0.0721649	0.239683	0.130471	0.0662017
2	rs2_713222_C_T	713222	T	C	97	0.0618557	0.0467033	0.142535	0.743168
2	rs2_713712_C_A	713712	A	C	97	0.0618557	0.0467033	0.142535	0.743168
2	rs2_714850_T_A	714850	A	T	97	0.0515464	-0.217391	0.153767	0.15743
2	rs2_715284_G_A	715284	A	G	96	0.0729167	0.0890851	0.132507	0.50139
2	rs2_715476_A_G	715476	G	A	96	0.0833333	0.323864	0.120448	0.00717058
2	rs2_716118_T_C	716118	C	T	97	0.0515464	0.309783	0.152091	0.0416679
2	rs2_716173_T_C	716173	C	T	97	0.134021	-0.149267	0.0996751	0.134253
2	rs2_716927_T_C	716927	T	C	97	0.0618557	-0.130952	0.141982	0.356362
2	rs2_717467_G_A	717467	A	G	97	0.0515464	0.415217	0.149422	0.00545577
2	rs2_717833_A_G	717833	G	A	97	0.0721649	-0.145238	0.131929	0.27095
2	rs2_717945_T_C	717945	C	T	97	0.0412371	-0.0846774	0.172561	0.623632
2	rs2_718501_T_A	718501	A	T	96	0.0625	0.316667	0.138916	0.0226344
2	rs2_718552_A_T	718552	T	A	96	0.114583	-0.0240642	0.108392	0.824305
2	rs2_718666_G_A	718666	A	G	96	0.0833333	0.255682	0.122163	0.0363528
2	rs2_719701_A_G	719701	G	A	97	0.0824742	0.115871	0.124322	0.351325
2	rs2_720955_G_A	720955	A	G	97	0.0515464	0.309783	0.152091	0.0416679
2	rs2_721476_T_C	721476	C	T	97	0.0618557	-0.130952	0.141982	0.356362
2	rs2_721536_T_C	721536	C	T	97	0.0824742	0.115871	0.124322	0.351325
2	rs2_721971_C_A	721971	A	C	97	0.0515464	-0.111957	0.154951	0.469971
2	rs2_722533_C_T	722533	C	T	97	0.0515464	-0.00652174	0.155375	0.966519
2	rs2_722546_A_C	722546	C	A	97	0.195876	0.169028	0.0848097	0.0462581
2	rs2_723045_T_A	723045	A	T	96	0.0520833	0.0967033	0.155104	0.532972
2	rs2_724346_T_C	724346	C	T	97	0.0721649	-0.222222	0.130796	0.0893194
2	rs2_725450_G_T	725450	T	G	96	0.0416667	-0.217391	0.171373	0.20461
2	rs2_725477_G_A	725477	A	G	96	0.0625	-0.222222	0.140831	0.114581
2	rs2_726105_G_A	726105	A	G	95	0.0526316	-0.00555556	0.155464	0.971493
2	rs2_728203_G_A	728203	A	G	97	0.14433	0.0929432	0.0972939	0.339434
2	rs2_728250_C_T	728250	T	C	97	0.0515464	0.098913	0.155045	0.523497
2	rs2_728251_G_A	728251	A	G	97	0.0927835	0.140152	0.117537	0.233105
2	rs2_728370_C_A	728370	A	C	97	0.0515464	-0.217391	0.153767	0.15743
2	rs2_728805_G_A	728805	A	G	97	0.0515464	-0.217391	0.153767	0.15743
2	rs2_729061_T_C	729061	C	T	97	0.0618557	0.313187	0.138949	0.0241981
2	rs2_729640_G_A	729640	A	G	96	0.0833333	0.119318	0.124346	0.337275
2	rs2_731214_A_G	731214	G	A	97	0.123711	0.097549	0.103862	0.34762
2	rs2_732636_T_G	732636	G	T	97	0.0515464	-0.217391	0.153767	0.15743
2	rs2_732837_C_G	732837	G	C	97	0.0515464	0.309783	0.152091	0.0416679
2	rs2_733209_C_A	733209	A	C	97	0.14433	0.0929432	0.0972939	0.339434
2	rs2_733230_A_G	733230	G	A	97	0.216495	0.131892	0.0823108	0.109074
2	rs2_733422_G_A	733422	A	G	97	0.0721649	0.162698	0.131715	0.216744
2	rs2_734508_T_C	734508	C	T	97	0.0515464	-0.217391	0.153767	0.15743
2	rs2_734775_G_A	734775	G	A	97	0.185567	0.0196906	0.0883489	0.823634
2	rs2_734913_G_A	734913	A	G	96	0.0729167	0.243178	0.130458	0.0623163
2	rs2_735232_T_A	735232	A	T	97	0.164948	-0.246914	0.0890344	0.00555015
2	rs2_735272_C_T	735272	T	C	97	0.0618557	-0.0421245	0.14255	0.767607
2	rs2_735710_A_G	735710	G	A	97	0.0824742	-0.0203652	0.124872	0.870448
2	rs2_737571_T_A	737571	A	T	97	0.195876	-0.158232	0.0850287	0.0627546
2	rs2_738145_C_A	738145	A	C	97	0.113402	0.228858	0.105773	0.0304888
2	rs2_738914_A_G	738914	G	A	97	0.0515464	-0.111957	0.154951	0.469971
2	rs2_739451_A_G	739451	G	A	97	0.0721649	0.239683	0.130471	0.0662017
2	rs2_739500_A_G	739500	G	A	97	0.0515464	-0.217391	0.153767	0.15743
2	rs2_740518_G_A	740518	A	G	97	0.0824742	0.183989	0.123454	0.136135
2	rs2_740639_A_G	740639	G	A	97	0.0721649	0.239683	0.130471	0.0662017
2	rs2_740646_A_G	740646	G	A	97	0.0618557	-0.130952	0.141982	0.356362
2	rs2_742609_A_G	742609	G	A	97	0.154639	-0.243902	0.091665	0.00779548
2	rs2_742620_A_C	742620	C	A	97	0.0927835	-0.0435606	0.118329	0.712776
2	rs2_742715_A_G	742715	G	A	97	0.0618557	0.0467033	0.142535	0.743168
2	rs2_743076_T_C	743076	C	T	97	0.0618557	0.224359	0.140746	0.11092
2	rs2_743622_G_A	743622	A	G	97	0.0515464	0.098913	0.155045	0.523497
2	rs2_744063_G_A	744063	G	A	97	0.0515464	-0.00652174	0.155375	0.966519
2	rs2_744147_G_C	744147	C	G	97	0.123711	0.00245098	0.104343	0.98126
2	rs2_744799_T_A	744799	A	T	97	0.0927835	0.0176768	0.1184	0.881319
2	rs2_745192_C_G	745192	C	G	97	0.0927835	0.140152	0.117537	0.233105
2	rs2_745620_G_A	745620	A	G	96	0.0520833	0.102198	0.155066	0.509859
2	rs2_747653_C_A	747653	A	C	97	0.0515464	0.098913	0.155045	0.523497
2	rs2_747838_A_G	747838	G	A	97	0.0515464	-0.217391	0.153767	0.15743
2	rs2_748381_T_C	748381	C	T	97	0.0618557	-0.0421245	0.14255	0.767607
2	rs2_749103_T_C	749103	C	T	97	0.0927835	-0.104798	0.117925	0.374171
2	rs2_750488_C_A	750488	A	C	97	0.0618557	-0.0421245	0.14255	0.767607
2	rs2_752483_C_T	752483	T	C	95	0.0526316	-0.111111	0.155047	0.473603
2	rs2_752777_T_C	752777	C	T	95	0.178947	-0.0708899	0.0902742	0.432293
2	rs2_754197_T_C	754197	T	C	96	0.0833333	0.119318	0.124346	0.337275
2	rs2_755817_T_C	755817	T	C	97	0.123711	-0.0926471	0.103909	0.3726
2	rs2_756254_T_C	756254	C	T	97	0.103093	-0.0626437	0.112798	0.578647
2	rs2_756363_A_G	756363	G	A	97	0.0824742	-0.0884831	0.124559	0.477473
2	rs2_757854_G_A	757854	A	G	97	0.0412371	0.176075	0.171833	0.30551
2	rs2_757908_G_A	757908	A	G	97	0.0618557	0.224359	0.140746	0.11092
2	rs2_758111_T_G	758111	G	T	97	0.195876	-0.158232	0.0850287	0.0627546
2	rs2_758502_G_A	758502	A	G	97	0.0618557	0.135531	0.141936	0.339642
2	rs2_758975_T_G	758975	T	G	97	0.175258	-0.0360294	0.0902883	0.689857
2	rs2_759048_T_C	759048	C	T	97	0.0824742	0.252107	0.122181	0.0390762
2	rs2_759145_G_A	759145	A	G	96	0.0625	-0.0388889	0.142609	0.785087
2	rs2_759390_T_G	759390	G	T	97	0.0618557	-0.0421245	0.14255	0.767607
2	rs2_759711_G_C	759711	C	G	97	0.0412371	0.436828	0.166866	0.00884889
2	rs2_759735_G_A	759735	A	G	97	0.113402	-0.0787526	0.108046	0.466074
2	rs2_760122_C_A	760122	A	C	97	0.0618557	-0.130952	0.141982	0.356362
2	rs2_763258_A_G	763258	G	A	97	0.0515464	0.098913	0.155045	0.523497
2	rs2_763547_T_C	763547	C	T	97	0.0618557	-0.0421245	0.14255	0.767607
2	rs2_764311_A_G	764311	G	A	97	0.0515464	0.098913	0.155045	0.523497
2	rs2_764397_C_A	764397	C	A	97	0.0927835	-0.0435606	0.118329	0.712776
2	rs2_764849_A_T	764849	T	A	97	0.103093	-0.229885	0.110492	0.0374736
2	rs2_765540_C_A	765540	A	C	96	0.0520833	0.307692	0.152181	0.043188
2	rs2_765684_C_G	765684	G	C	96	0.0625	-0.133333	0.142008	0.347773
2	rs2_767731_T_C	767731	C	T	97	0.14433	-0.0740103	0.0974647	0.44764
2	rs2_767981_C_T	767981	T	C	97	0.0927835	0.201389	0.116597	0.084128
2	rs2_768194_C_T	768194	T	C	97	0.0515464	0.204348	0.153956	0.184404
2	rs2_768449_T_C	768449	C	T	96	0.09375	-0.045977	0.118383	0.697738
2	rs2_770543_G_T	770543	G	T	97	0.0412371	0.176075	0.171833	0.30551
2	rs2_770861_A_G	770861	G	A	97	0.0618557	-0.130952	0.141982	0.356362
2	rs2_774434_G_A	774434	A	G	97	0.0515464	-0.00652174	0.155375	0.966519
2	rs2_774509_T_C	774509	C	T	97	0.123711	-0.045098	0.104241	0.665281
2	rs2_776151_C_T	776151	T	C	97	0.103093	-0.00689655	0.112979	0.951325
2	rs2_777303_A_G	777303	A	G	97	0.0618557	-0.21978	0.140822	0.118596
2	rs2_777544_G_A	777544	A	G	97	0.0412371	0.306452	0.169895	0.0712672
2	rs2_779883_C_T	779883	T	C	96	0.0625	-0.216667	0.140922	0.124174
2	rs2_780383_G_A	780383	A	G	97	0.0721649	0.316667	0.128732	0.0138977
2	rs2_780413_G_A	780413	A	G	97	0.0618557	0.0467033	0.142535	0.743168
2	rs2_780416_G_A	780416	A	G	97	0.237113	0.128672	0.0796904	0.106386
2	rs2_780422_A_G	780422	G	A	96	0.104167	-0.00348837	0.113048	0.975383
2	rs2_781785_G_A	781785	A	G	97	0.0515464	-0.00652174	0.155375	0.966519
2	rs2_781814_A_T	781814	T	A	97	0.0824742	0.115871	0.124322	0.351325
2	rs2_783691_G_A	783691	A	G	95	0.0947368	0.0187338	0.118526	0.874412
2	rs2_785002_A_G	785002	G	A	96	0.125	-0.047619	0.104306	0.648006
2	rs2_785242_T_A	785242	A	T	97	0.0515464	0.204348	0.153956	0.184404
2	rs2_785333_T_C	785333	C	T	97	0.113402	-0.130021	0.107523	0.226571
2	rs2_785364_C_T	785364	T	C	97	0.0618557	-0.0421245	0.14255	0.767607
2	rs2_785852_G_A	785852	G	A	97	0.175258	0.0709559	0.0900702	0.430823
2	rs2_786070_T_C	786070	C	T	96	0.0729167	0.0120385	0.132816	0.927778
2	rs2_786528_G_T	786528	T	G	97	0.0824742	0.115871	0.124322	0.351325
2	rs2_788140_G_A	788140	A	G	97	0.0721649	0.00873016	0.132765	0.947572
2	rs2_788369_C_T	788369	C	T	96	0.0625	0.0444444	0.142592	0.755277
2	rs2_788783_A_G	788783	G	A	97	0.0927835	-0.166035	0.117182	0.156512
2	rs2_790356_G_T	790356	T	G	95	0.105263	-0.229412	0.110642	0.0381294
2	rs2_790881_T_C	790881	C	T	97	0.0515464	0.098913	0.155045	0.523497
2	rs2_790998_T_G	790998	G	T	97	0.0618557	-0.130952	0.141982	0.356362
2	rs2_792022_A_G	792022	G	A	95	0.0526316	0.1	0.155127	0.519164
2	rs2_792199_G_A	792199	G	A	95	0.2	-0.118421	0.0859328	0.168183
2	rs2_792362_C_T	792362	T	C	96	0.104167	-0.115116	0.11243	0.305885
2	rs2_792445_A_C	792445	C	A	97	0.0515464	0.309783	0.152091	0.0416679
2	rs2_792752_T_C	792752	C	T	94	0.0744681	-0.218391	0.131031	0.0955728
2	rs2_793132_C_T	793132	T	C	94	0.0638298	0.0625	0.142622	0.661226
2	rs2_793158_C_T	793158	T	C	94	0.138298	-0.0883191	0.100688	0.380401
2	rs2_793351_A_T	793351	T	A	94	0.0744681	0.553366	0.1202	4.15001e-06
2	rs2_793484_A_C	793484	C	A	97	0.278351	0.330159	0.0687632	1.57572e-06
2	rs2_793909_A_T	793909	T	A	97	0.0721649	0.0857143	0.132477	0.517623
2	rs2_794425_T_C	794425	C	T	97	0.123711	-0.235294	0.101512	0.0204554
2	rs2_794999_C_T	794999	T	C	96	0.135417	-0.23494	0.0980054	0.0165203
2	rs2_796271_G_A	796271	A	G	97	0.0618557	0.224359	0.140746	0.11092
2	rs2_796916_A_C	796916	C	A	97	0.0515464	-0.00652174	0.155375	0.966519
2	rs2_797599_C_G	797599	C	G	97	0.0515464	-0.00652174	0.155375	0.966519
2	rs2_797923_T_C	797923	C	T	97	0.103093	0.216092	0.110784	0.0511086
2	rs2_798747_G_T	798747	T	G	97	0.0515464	0.098913	0.155045	0.523497
2	rs2_798828_C_G	798828	G	C	97	0.103093	0.271839	0.109484	0.0130316
2	rs2_799021_C_T	799021	C	T	97	0.14433	0.0929432	0.0972939	0.339434
2	rs2_799730_T_C	799730	C	T	96	0.0833333	-0.0227273	0.124926	0.855641
2	rs2_799991_G_A	799991	A	G	94	0.0638298	-0.126894	0.142171	0.372102
2	rs2_800195_T_C	800195	C	T	95	0.442105	0.238994	0.0654582	0.000261133
2	rs2_800316_C_T	800316	T	C	93	0.462366	0.257209	0.0652369	8.05706e-05
2	rs2_800457_C_T	800457	T	C	95	0.105263	0.167647	0.111802	0.133746
2	rs2_800476_T_C	800476	C	T	95	0.0526316	-0.105556	0.155088	0.496113
2	rs2_800993_C_A	800993	A	C	97	0.0618557	0.135531	0.141936	0.339642
2	rs2_801300_T_G	801300	G	T	96	0.0625	0.05	0.142573	0.725815
2	rs2_801546_G_A	801546	A	G	95	0.0526316	0.305556	0.152272	0.0447876
2	rs2_801647_A_G	801647	G	A	97	0.123711	-0.045098	0.104241	0.665281
2	rs2_801693_T_C	801693	C	T	94	0.0957447	-0.045098	0.118517	0.70356
2	rs2_801710_A_G	801710	G	A	95	0.0631579	-0.13015	0.142089	0.359681
2	rs2_801908_T_C	801908	C	T	93	0.0537634	0.101136	0.155212	0.514658
2	rs2_802096_T_C	802096	C	T	94	0.0744681	-0.0582923	0.132799	0.660696
2	rs2_802257_C_T	802257	C	T	91	0.10989	-0.116049	0.112785	0.303505
2	rs2_802607_G_A	802607	A	G	91	0.153846	-0.0649351	0.0980822	0.507941
2	rs2_803024_T_C	803024	C	T	97	0.237113	-0.0992949	0.0801314	0.21529
2	rs2_803353_A_T	803353	T	A	97	0.113402	0.0750529	0.108074	0.487393
2	rs2_804707_A_G	804707	A	G	97	0.247423	-0.190925	0.0771681	0.0133557
2	rs2_805045_G_A	805045	A	G	97	0.0824742	-0.0203652	0.124872	0.870448
2	rs2_805115_C_T	805115	C	T	97	0.0721649	0.00873016	0.132765	0.947572
2	rs2_805303_T_G	805303	G	T	95	0.0526316	0.205556	0.154028	0.18203
2	rs2_805334_G_A	805334	A	G	96	0.0625	0.138889	0.141952	0.327864
2	rs2_805608_C_T	805608	T	C	96	0.0625	0.4	0.136635	0.00341687
2	rs2_807117_A_G	807117	G	A	96	0.0729167	0.23756	0.130567	0.0688419
2	rs2_807174_T_A	807174	A	T	96	0.135417	-0.0185357	0.100908	0.854258
2	rs2_808367_G_A	808367	A	G	93	0.0537634	0.323864	0.151968	0.0330787
2	rs2_808450_G_A	808450	A	G	96	0.166667	-0.1	0.0920939	0.277546
2	rs2_809024_C_A	809024	A	C	97	0.0618557	-0.0421245	0.14255	0.767607
2	rs2_809299_C_T	809299	T	C	97	0.175258	-0.143015	0.0891647	0.108727
2	rs2_810014_T_C	810014	C	T	95	0.0842105	0.532328	0.112445	2.20034e-06
2	rs2_810159_C_T	810159	T	C	92	0.119565	0.248597	0.105692	0.0186684
2	rs2_810340_C_T	810340	T	C	94	0.0957447	-0.100654	0.118157	0.39429
2	rs2_810461_T_C	810461	T	C	96	0.4375	0.0198413	0.0695836	0.775535
2	rs2_810509_T_C	810509	C	T	97	0.0824742	0.252107	0.122181	0.0390762
2	rs2_810548_C_T	810548	T	C	97	0.0824742	0.115871	0.124322	0.351325
2	rs2_810905_G_C	810905	C	G	97	0.0515464	0.098913	0.155045	0.523497
2	rs2_810917_C_T	810917	T	C	97	0.113402	0.382664	0.100984	0.000151044
2	rs2_810940_G_A	810940	A	G	97	0.0927835	0.201389	0.116597	0.084128
2	rs2_811146_C_T	811146	T	C	96	0.270833	0.136264	0.0764424	0.0746567
2	rs2_811535_G_A	811535	A	G	96	0.166667	-0.1375	0.0915835	0.133262
2	rs2_811686_A_T	811686	A	T	89	0.11236	0.0101266	0.113564	0.928946
2	rs2_811695_G_A	811695	A	G	90	0.1	-0.0925926	0.118507	0.434612
2	rs2_811938_T_C	811938	C	T	96	0.1875	-0.153846	0.0870577	0.077199
2	rs2_812266_G_A	812266	A	G	93	0.0752688	0.00498339	0.13299	0.970109
2	rs2_812324_T_C	812324	C	T	96	0.0833333	0.25	0.122287	0.0409162
2	rs2_812471_A_G	812471	G	A	97	0.0515464	0.098913	0.155045	0.523497
2	rs2_812591_A_C	812591	C	A	91	0.0659341	0.0558824	0.142812	0.695575
2	rs2_812640_A_C	812640	A	C	95	0.136842	-0.09803	0.100507	0.329386
2	rs2_812650_T_C	812650	C	T	95	0.168421	-0.165348	0.0911969	0.069818
2	rs2_812654_T_C	812654	C	T	95	0.0526316	0.527778	0.145731	0.00029279
2	rs2_812661_G_A	812661	A	G	94	0.191489	0.0935673	0.088174	0.288615
2	rs2_812671_T_C	812671	C	T	95	0.0526316	0.0944444	0.155163	0.542738
2	rs2_812703_A_G	812703	G	A	91	0.230769	0.116667	0.0833309	0.161501
2	rs2_812740_C_T	812740	T	C	94	0.0531915	-0.0134831	0.155505	0.930906
2	rs2_812830_G_A	812830	A	G	95	0.147368	0.178131	0.0962137	0.0641114
2	rs2_812848_C_T	812848	T	C	96	0.208333	-0.00394737	0.085033	0.962974
2	rs2_812896_A_G	812896	G	A	95	0.0526316	0.1	0.155127	0.519164
2	rs2_812923_T_C	812923	C	T	95	0.231579	-0.0373599	0.0822046	0.649487
2	rs2_812935_T_C	812935	C	T	96	0.09375	0.0766283	0.118216	0.51685
2	rs2_813016_T_C	813016	C	T	93	0.150538	-0.120705	0.0973319	0.214923
2	rs2_813058_G_A	813058	A	G	96	0.0729167	-0.142055	0.13202	0.281924
2	rs2_813086_G_A	813086	A	G	95	0.105263	0.211765	0.111012	0.0564443
2	rs2_813107_A_G	813107	G	A	90	0.255556	0.0158988	0.0817546	0.845808
3	rs3_233_C_A	233	A	C	96	0.0833333	-0.159091	0.123877	0.199049
3	rs3_394_C_T	394	T	C	94	0.0957447	-0.235294	0.116125	0.0427423
3	rs3_422_T_C	422	T	C	96	0.458333	-0.237762	0.0648737	0.000247338
3	rs3_458_T_C	458	C	T	97	0.195876	0.169028	0.0848097	0.0462581
3	rs3_544_C_T	544	T	C	96	0.322917	0.240199	0.0696215	0.000560462
3	rs3_550_G_A	550	G	A	96	0.385417	-0.207055	0.067701	0.00222548
3	rs3_561_C_T	561	T	C	96	0.104167	-0.0651163	0.112851	0.563932
3	rs3_583_G_C	583	G	C	90	0.422222	-0.0465587	0.0720533	0.518169
3	rs3_601_G_A	601	A	G	90	0.155556	-0.0385338	0.0983282	0.69514
3	rs3_617_A_T	617	T	A	90	0.0888889	-0.231707	0.123053	0.0597013
3	rs3_656_C_T	656	T	C	92	0.108696	-0.113415	0.112736	0.314408
3	rs3_658_T_C	658	C	T	92	0.217391	-0.0652778	0.085262	0.443906
3	rs3_666_T_C	666	C	T	91	0.472527	0.121609	0.0699427	0.0820895
3	rs3_680_T_C	680	C	T	91	0.0989011	-0.046748	0.118718	0.693749
3	rs3_686_T_C	686	C	T	92	0.25	0.333333	0.0739415	6.54213e-06
3	rs3_776_T_C	776	C	T	94	0.265957	0.0115942	0.0789766	0.883286
3	rs3_780_T_C	780	C	T	94	0.287234	0.121061	0.0761233	0.11176
3	rs3_827_G_A	827	A	G	96	0.166667	0.16875	0.0910318	0.0637753
3	rs3_879_G_C	879	C	G	95	0.210526	0.151667	0.0837181	0.0700427
3	rs3_947_C_A	947	A	C	97	0.0515464	0.204348	0.153956	0.184404
3	rs3_972_A_G	972	G	A	97	0.0515464	-0.00652174	0.155375	0.966519
3	rs3_978_A_G	978	G	A	97	0.0824742	-0.0884831	0.124559	0.477473
3	rs3_980_A_G	980	G	A	97	0.0618557	0.135531	0.141936	0.339642
3	rs3_1006_C_T	1006	T	C	97	0.0618557	0.402015	0.136521	0.00323267
3	rs3_1040_T_C	1040	C	T	96	0.15625	0.0691358	0.0948451	0.466042
3	rs3_1069_C_T	1069	T	C	94	0.0744681	0.238916	0.130654	0.0674564
3	rs3_1071_C_T	1071	T	C	94	0.0425532	0.175	0.171964	0.308841
3	rs3_1102_G_A	1102	A	G	92	0.0543478	0.310345	0.152314	0.0415967
3	rs3_1132_G_T	1132	T	G	94	0.319149	0.0536458	0.0746647	0.472455
3	rs3_1155_A_T	1155	T	A	94	0.265957	0.215072	0.0758407	0.00457049
3	rs3_1171_C_A	1171	A	C	95	0.231579	0.235679	0.0786613	0.0027344
3	rs3_1218_C_T	1218	T	C	96	0.135417	0.254402	0.0974926	0.00906875
3	rs3_1261_G_A	1261	A	G	96	0.114583	0.437968	0.0986698	9.04938e-06
3	rs3_1287_A_T	1287	T	A	96	0.145833	0.431185	0.0872742	7.78935e-07
3	rs3_1310_C_T	1310	T	C	96	0.239583	0.247469	0.0768205	0.0012757
3	rs3_1331_G_T	1331	T	G	96	0.166667	0.24375	0.0892252	0.00629794
3	rs3_1334_A_C	1334	C	A	95	0.178947	0.257919	0.0866147	0.00290353
3	rs3_1345_A_C	1345	C	A	95	0.231579	0.272105	0.0774139	0.000439864
3	rs3_1358_G_A	1358	A	G	95	0.252632	0.262031	0.0752334	0.000496009
3	rs3_1371_G_T	1371	T	G	96	0.145833	0.263937	0.0940242	0.00499866
3	rs3_1533_G_T	1533	T	G	91	0.21978	0.348239	0.0778481	7.70143e-06
3	rs3_1539_G_A	1539	A	G	91	0.0769231	0.238095	0.130849	0.0688177
3	rs3_1607_G_A	1607	A	G	92	0.0652174	0.141473	0.142133	0.319563
3	rs3_1865_T_A	1865	A	T	92	0.119565	0.391134	0.101049	0.000108516
3	rs3_2156_A_T	2156	T	A	90	0.233333	0.384058	0.0745545	2.58587e-07
3	rs3_2177_A_G	2177	G	A	90	0.2	0.298611	0.083737	0.00036239
3	rs3_2533_T_C	2533	C	T	91	0.252747	0.346228	0.0734814	2.45571e-06
3	rs3_2566_A_G	2566	G	A	91	0.241758	0.30863	0.0765542	5.54173e-05
3	rs3_2625_A_G	2625	G	A	93	0.0860215	0.261029	0.122232	0.0327178
3	rs3_2652_C_T	2652	T	C	93	0.0645161	-0.123563	0.142255	0.385063
3	rs3_2705_A_G	2705	G	A	93	0.236559	0.357554	0.0739643	1.33718e-06
3	rs3_2730_T_C	2730	C	T	92	0.228261	0.380282	0.0744447	3.25169e-07
3	rs3_2869_A_G	2869	A	G	90	0.2	-0.0416667	0.0890631	0.639904
3	rs3_2926_G_A	2926	A	G	91	0.10989	-0.0037037	0.113411	0.973948
3	rs3_3046_C_T	3046	T	C	91	0.186813	0.437202	0.0791809	3.36004e-08
3	rs3_3277_G_A	3277	A	G	96	0.0416667	0.048913	0.172746	0.777061
3	rs3_3316_A_G	3316	G	A	96	0.1875	0.399573	0.0784065	3.46595e-07
3	rs3_3340_A_T	3340	T	A	96	0.145833	0.263937	0.0940242	0.00499866
3	rs3_3437_T_A	3437	A	T	89	0.146067	0.393725	0.0931737	2.38193e-05
3	rs3_3471_C_T	3471	T	C	88	0.113636	0.339744	0.108173	0.00168528
3	rs3_3512_T_C	3512	C	T	90	0.0555556	0.317647	0.152257	0.0369557
3	rs3_3567_A_G	3567	G	A	91	0.0989011	0.390921	0.111841	0.000473462
3	rs3_3612_A_G	3612	G	A	91	0.043956	0.441092	0.167002	0.00826046
3	rs3_3799_A_G	3799	G	A	92	0.184783	0.343922	0.0837614	4.02624e-05
3	rs3_3860_G_A	3860	A	G	92	0.173913	0.355263	0.0856348	3.34538e-05
3	rs3_3939_C_T	3939	C	T	92	0.0869565	-0.157738	0.124145	0.203872
3	rs3_4262_A_G	4262	G	A	96	0.114583	0.181283	0.106812	0.0896566
3	rs3_4388_C_T	4388	T	C	93	0.11828	0.283814	0.104672	0.00669878
3	rs3_4404_G_C	4404	C	G	93	0.11828	0.0776053	0.108355	0.473858
3	rs3_4565_A_G	4565	G	A	93	0.0860215	0.05	0.125026	0.689218
3	rs3_4730_G_A	4730	A	G	90	0.177778	0.302365	0.0879785	0.00058862
3	rs3_4794_T_G	4794	G	T	93	0.0860215	-0.0867647	0.124814	0.486961
3	rs3_4859_G_C	4859	C	G	96	0.0520833	0.313187	0.152063	0.0394378
3	rs3_5277_T_A	5277	A	T	96	0.09375	0.388889	0.111556	0.000490241
3	rs3_5312_C_T	5312	T	C	96	0.0520833	-0.214286	0.153858	0.163695
3	rs3_5439_T_C	5439	C	T	92	0.217391	0.254167	0.0814522	0.00180581
3	rs3_5464_G_T	5464	T	G	95	0.252632	0.227113	0.0764189	0.00295921
3	rs3_5626_C_T	5626	T	C	96	0.0520833	-0.00879121	0.155418	0.954892
3	rs3_5784_C_T	5784	T	C	97	0.123711	-0.045098	0.104241	0.665281
3	rs3_6041_A_C	6041	C	A	97	0.0721649	-0.145238	0.131929	0.27095
3	rs3_6157_T_C	6157	C	T	97	0.134021	0.250458	0.0975159	0.0102175
3	rs3_6250_C_G	6250	G	C	96	0.0833333	0.113636	0.124402	0.361002
3	rs3_6614_C_T	6614	T	C	97	0.134021	-0.104853	0.100269	0.295691
3	rs3_7117_C_T	7117	T	C	97	0.0515464	0.098913	0.155045	0.523497
3	rs3_7254_G_A	7254	A	G	97	0.0824742	-0.0203652	0.124872	0.870448
3	rs3_7633_T_C	7633	C	T	97	0.0721649	-0.145238	0.131929	0.27095
3	rs3_8257_C_G	8257	G	C	97	0.0618557	0.224359	0.140746	0.11092
3	rs3_8495_A_G	8495	G	A	97	0.0824742	-0.156601	0.123851	0.206076
3	rs3_8528_T_C	8528	T	C	97	0.164948	0.0524691	0.0924116	0.570187
3	rs3_8530_T_C	8530	C	T	97	0.134021	-0.104853	0.100269	0.295691
3	rs3_9136_G_A	9136	A	G	97	0.0618557	-0.21978	0.140822	0.118596
3	rs3_10243_G_C	10243	C	G	97	0.0515464	-0.217391	0.153767	0.15743
3	rs3_11132_C_T	11132	T	C	95	0.0526316	-0.00555556	0.155464	0.971493
3	rs3_11268_T_A	11268	A	T	97	0.0515464	0.309783	0.152091	0.0416679
3	rs3_12782_A_C	12782	C	A	97	0.0515464	0.204348	0.153956	0.184404
3	rs3_13363_A_G	13363	G	A	97	0.0721649	-0.222222	0.130796	0.0893194
3	rs3_13593_A_G	13593	G	A	97	0.0721649	-0.222222	0.130796	0.0893194
3	rs3_14014_T_A	14014	A	T	97	0.0618557	0.224359	0.140746	0.11092
3	rs3_14109_T_C	14109	C	T	97	0.0515464	-0.111957	0.154951	0.469971
3	rs3_14391_T_A	14391	A	T	97	0.0515464	-0.217391	0.153767	0.15743
3	rs3_14530_A_G	14530	G	A	97	0.0618557	0.135531	0.141936	0.339642
3	rs3_15688_G_T	15688	T	G	97	0.103093	-0.118391	0.112326	0.291886
3	rs3_16091_C_G	16091	G	C	97	0.0927835	-0.0435606	0.118329	0.712776
3	rs3_16356_G_A	16356	G	A	97	0.134021	0.0728022	0.100568	0.46912
3	rs3_16891_A_G	16891	G	A	97	0.0515464	-0.00652174	0.155375	0.966519
3	rs3_17635_C_T	17635	C	T	96	0.0729167	0.0834671	0.132546	0.528876
3	rs3_17917_A_G	17917	G	A	97	0.412371	0.223465	0.0659172	0.000698714
3	rs3_18016_C_T	18016	T	C	97	0.0824742	0.115871	0.124322	0.351325
3	rs3_18052_A_C	18052	C	A	97	0.329897	0.205288	0.0699675	0.00334567
3	rs3_21282_A_G	21282	G	A	97	0.0824742	0.183989	0.123454	0.136135
3	rs3_22184_A_C	22184	C	A	96	0.1875	0.0918803	0.0879734	0.296296
3	rs3_22374_G_A	22374	A	G	96	0.177083	0.253537	0.0866436	0.00343125
3	rs3_22470_T_C	22470	C	T	96	0.0625	0.138889	0.141952	0.327864
3	rs3_23137_T_C	23137	C	T	95	0.0526316	-0.111111	0.155047	0.473603
3	rs3_23755_A_T	23755	T	A	95	0.0526316	-0.216667	0.153868	0.159092
3	rs3_24366_C_T	24366	T	C	95	0.136842	0.0295497	0.100964	0.76977
3	rs3_25218_G_A	25218	A	G	97	0.0618557	0.224359	0.140746	0.11092
3	rs3_27063_T_C	27063	C	T	95	0.0736842	-0.221591	0.130918	0.0905322
3	rs3_27420_G_A	27420	A	G	97	0.0721649	0.162698	0.131715	0.216744
3	rs3_28819_G_A	28819	A	G	97	0.0618557	0.313187	0.138949	0.0241981
3	rs3_29995_T_G	29995	G	T	96	0.0416667	0.309783	0.169871	0.068207
3	rs3_30103_T_C	30103	C	T	97	0.0618557	0.224359	0.140746	0.11092
3	rs3_30180_G_T	30180	T	G	97	0.0515464	-0.217391	0.153767	0.15743
3	rs3_30812_A_T	30812	T	A	96	0.0625	-0.133333	0.142008	0.347773
3	rs3_30865_C_T	30865	T	C	97	0.0927835	-0.104798	0.117925	0.374171
3	rs3_31413_T_A	31413	A	T	97	0.0618557	0.0467033	0.142535	0.743168
3	rs3_32336_C_T	32336	T	C	96	0.0520833	0.202198	0.15403	0.189278
3	rs3_33071_A_G	33071	G	A	95	0.0631579	0.136704	0.142024	0.335778
3	rs3_33569_A_C	33569	A	C	97	0.0618557	-0.0421245	0.14255	0.767607
3	rs3_34197_A_G	34197	G	A	97	0.123711	0.240196	0.101391	0.0178363
3	rs3_34755_G_A	34755	A	G	96	0.208333	0.0907895	0.0845222	0.282756
3	rs3_37801_A_G	37801	G	A	97	0.123711	-0.235294	0.101512	0.0204554
3	rs3_37905_A_G	37905	G	A	97	0.0412371	0.176075	0.171833	0.30551
3	rs3_38503_T_C	38503	C	T	97	0.0721649	0.239683	0.130471	0.0662017
3	rs3_39607_A_G	39607	G	A	96	0.0520833	0.307692	0.152181	0.043188
3	rs3_39900_C_T	39900	T	C	97	0.0515464	-0.111957	0.154951	0.469971
3	rs3_40315_G_T	40315	T	G	97	0.154639	-0.165041	0.0934984	0.077535
3	rs3_41458_C_A	41458	A	C	97	0.164948	-0.0597994	0.0923647	0.517356
3	rs3_43304_A_G	43304	G	A	97	0.371134	0.224271	0.0672874	0.000859033
3	rs3_43346_G_A	43346	A	G	97	0.443299	0.256245	0.0639645	6.1744e-05
3	rs3_43422_T_G	43422	G	T	97	0.0721649	0.162698	0.131715	0.216744
3	rs3_43938_G_C	43938	C	G	97	0.0515464	0.204348	0.153956	0.184404
3	rs3_45495_G_A	45495	A	G	97	0.0618557	0.224359	0.140746	0.11092
3	rs3_45790_G_A	45790	A	G	97	0.14433	0.134682	0.0967785	0.164029
3	rs3_47045_G_T	47045	T	G	96	0.0520833	0.202198	0.15403	0.189278
3	rs3_47070_A_T	47070	T	A	96	0.0625	0.222222	0.140831	0.114581
3	rs3_47161_G_A	47161	A	G	96	0.0520833	-0.114286	0.154978	0.460859
3	rs3_47344_T_C	47344	C	T	96	0.125	-0.142857	0.103386	0.167039
3	rs3_48369_T_A	48369	A	T	97	0.0721649	0.470635	0.123676	0.00014159
3	rs3_49221_G_A	49221	A	G	96	0.197917	-0.0628845	0.0864342	0.466894
3	rs3_50141_C_T	50141	T	C	97	0.0618557	-0.0421245	0.14255	0.767607
3	rs3_50553_C_A	50553	A	C	97	0.0824742	-0.224719	0.122742	0.0671277
3	rs3_50613_G_A	50613	A	G	97	0.0618557	-0.130952	0.141982	0.356362
3	rs3_51279_T_C	51279	C	T	97	0.0515464	0.309783	0.152091	0.0416679
3	rs3_51405_G_A	51405	A	G	97	0.0618557	-0.130952	0.141982	0.356362
3	rs3_52606_A_T	52606	T	A	97	0.113402	0.0750529	0.108074	0.487393
3	rs3_52633_T_C	52633	C	T	97	0.0721649	-0.222222	0.130796	0.0893194
3	rs3_52764_A_G	52764	G	A	97	0.0515464	0.309783	0.152091	0.0416679
3	rs3_54737_C_T	54737	T	C	97	0.0721649	-0.145238	0.131929	0.27095
3	rs3_55716_A_G	55716	A	G	96	0.0729167	0.0890851	0.132507	0.50139
3	rs3_57071_C_A	57071	A	C	96	0.135417	-0.0125116	0.100918	0.901333
3	rs3_57639_A_G	57639	G	A	95	0.221053	0.133848	0.0825246	0.104821
3	rs3_59372_A_G	59372	G	A	96	0.0520833	0.0967033	0.155104	0.532972
3	rs3_59758_A_C	59758	C	A	97	0.103093	-0.229885	0.110492	0.0374736
3	rs3_60018_T_C	60018	C	T	97	0.103093	0.216092	0.110784	0.0511086
3	rs3_61281_A_G	61281	G	A	96	0.0520833	-0.114286	0.154978	0.460859
3	rs3_61646_C_G	61646	G	C	96	0.0520833	-0.21978	0.153776	0.15294
3	rs3_61900_C_T	61900	T	C	97	0.0721649	0.00873016	0.132765	0.947572
3	rs3_62272_G_A	62272	A	G	97	0.0515464	0.204348	0.153956	0.184404
3	rs3_62362_G_A	62362	A	G	97	0.0721649	0.239683	0.130471	0.0662017
3	rs3_62434_A_G	62434	G	A	97	0.0824742	-0.0884831	0.124559	0.477473
3	rs3_63136_T_C	63136	C	T	97	0.103093	0.0488506	0.11287	0.665156
3	rs3_65398_G_A	65398	A	G	96	0.09375	0.204981	0.116595	0.0787383
3	rs3_65930_T_A	65930	A	T	97	0.0515464	-0.111957	0.154951	0.469971
3	rs3_66375_C_T	66375	T	C	97	0.0515464	0.309783	0.152091	0.0416679
3	rs3_68070_T_G	68070	T	G	97	0.0515464	-0.217391	0.153767	0.15743
3	rs3_68611_C_T	68611	T	C	97	0.0515464	0.415217	0.149422	0.00545577
3	rs3_68748_T_C	68748	C	T	97	0.0515464	0.098913	0.155045	0.523497
3	rs3_70165_T_C	70165	C	T	97	0.0515464	-0.111957	0.154951	0.469971
3	rs3_70314_C_A	70314	A	C	97	0.0412371	0.306452	0.169895	0.0712672
3	rs3_72419_A_C	72419	C	A	97	0.0515464	-0.217391	0.153767	0.15743
3	rs3_73149_T_C	73149	C	T	97	0.0515464	-0.00652174	0.155375	0.966519
3	rs3_73251_G_T	73251	T	G	97	0.0515464	0.098913	0.155045	0.523497
3	rs3_73479_A_G	73479	G	A	97	0.0618557	0.0467033	0.142535	0.743168
3	rs3_74052_A_G	74052	G	A	95	0.0842105	0.253592	0.12227	0.0380761
3	rs3_74234_G_A	74234	A	G	95	0.0631579	0.403558	0.136577	0.00312869
3	rs3_74872_T_A	74872	A	T	97	0.0618557	-0.0421245	0.14255	0.767607
3	rs3_75264_A_G	75264	G	A	97	0.237113	-0.0992949	0.0801314	0.21529
3	rs3_75503_C_T	75503	T	C	97	0.28866	-0.0890269	0.0752638	0.236863
3	rs3_76147_T_G	76147	T	G	97	0.226804	-0.178485	0.0799695	0.0256209
3	rs3_76522_A_G	76522	G	A	97	0.0412371	0.176075	0.171833	0.30551
3	rs3_77674_A_C	77674	C	A	97	0.0618557	0.135531	0.141936	0.339642
3	rs3_78354_C_T	78354	T	C	97	0.113402	-0.130021	0.107523	0.226571
3	rs3_78487_T_C	78487	C	T	97	0.0515464	-0.217391	0.153767	0.15743
3	rs3_78557_G_T	78557	T	G	97	0.0515464	0.098913	0.155045	0.523497
3	rs3_80341_T_C	80341	C	T	97	0.0618557	-0.21978	0.140822	0.118596
3	rs3_80876_A_G	80876	G	A	96	0.125	-0.0416667	0.104333	0.689625
3	rs3_81410_A_T	81410	T	A	97	0.0412371	0.176075	0.171833	0.30551
3	rs3_81838_C_T	81838	T	C	97	0.206186	-0.102273	0.0842681	0.224878
3	rs3_82143_A_T	82143	T	A	97	0.0721649	0.239683	0.130471	0.0662017
3	rs3_82353_T_G	82353	G	T	97	0.0824742	-0.156601	0.123851	0.206076
3	rs3_82569_A_G	82569	G	A	97	0.0515464	0.309783	0.152091	0.0416679
3	rs3_82579_T_A	82579	A	T	93	0.204301	0.173186	0.0851883	0.0420543
3	rs3_83546_A_G	83546	G	A	96	0.0729167	0.391653	0.126598	0.00197692
3	rs3_83609_A_C	83609	C	A	96	0.0625	-0.222222	0.140831	0.114581
3	rs3_83673_G_T	83673	T	G	96	0.0520833	0.413187	0.149527	0.0057223
3	rs3_84195_A_G	84195	A	G	90	0.222222	-0.0535714	0.0856136	0.531489
3	rs3_84242_T_C	84242	C	T	89	0.157303	-0.266667	0.0946341	0.00483434
3	rs3_84534_C_G	84534	G	C	96	0.0416667	-0.211957	0.171445	0.216349
3	rs3_85689_C_A	85689	A	C	96	0.177083	-0.217424	0.0876706	0.013138
3	rs3_87850_T_C	87850	C	T	88	0.0568182	-0.104819	0.155439	0.500092
3	rs3_88606_C_T	88606	T	C	95	0.0736842	0.241071	0.130555	0.0648175
3	rs3_88774_G_A	88774	A	G	97	0.0412371	-0.0846774	0.172561	0.623632
3	rs3_89197_T_G	89197	G	T	92	0.0543478	0.410345	0.149803	0.00615834
3	rs3_89386_C_T	89386	T	C	94	0.0957447	0.0895425	0.118251	0.448916
3	rs3_89587_C_T	89587	T	C	94	0.0425532	-0.205556	0.171607	0.230986
3	rs3_90752_A_G	90752	G	A	94	0.468085	-0.0795455	0.0694631	0.252148
3	rs3_91197_G_A	91197	A	G	92	0.217391	-0.168056	0.0837686	0.0448361
3	rs3_91704_T_C	91704	C	T	92	0.108696	0.273171	0.109815	0.0128628
3	rs3_92106_T_C	92106	T	C	92	0.0543478	0.0988506	0.155276	0.524377
3	rs3_92570_A_C	92570	C	A	92	0.076087	-0.0689076	0.132862	0.604011
3	rs3_94139_G_A	94139	A	G	95	0.0526316	0.1	0.155127	0.519164
3	rs3_94466_C_T	94466	T	C	97	0.0927835	-0.104798	0.117925	0.374171
3	rs3_94651_C_T	94651	T	C	97	0.0515464	0.415217	0.149422	0.00545577
3	rs3_95493_G_A	95493	A	G	96	0.0833333	-0.221591	0.122862	0.0712975
3	rs3_95884_G_T	95884	T	G	95	0.0736842	-0.144481	0.132048	0.273887
3	rs3_98535_C_G	98535	G	C	97	0.206186	-0.196753	0.0824846	0.0170637
3	rs3_99116_G_A	99116	A	G	96	0.0416667	0.434783	0.166962	0.00921219
3	rs3_99380_A_C	99380	C	A	97	0.0515464	0.098913	0.155045	0.523497
3	rs3_100295_A_G	100295	A	G	97	0.0721649	0.162698	0.131715	0.216744
3	rs3_100583_G_A	100583	A	G	96	0.25	-0.1875	0.0773973	0.0154113
[truncated: 16,927 more rows]
